# Supplementary material for: Examining the relationship between blood lead level and stunting, wasting and underweight- A cross-sectional study of children under 2 years-of-age in a Bangladeshi slum
Source: PLoS One. 2018 May 24;13(5):e0197856. doi: 10.1371/journal.pone.0197856 (PMC5967730; doi:10.1371/journal.pone.0197856)
Supplement: S1 Dataset — (XLSX) [file pone.0197856.s001.xlsx]

## Sheet: Sheet1
	pid	stunting_cat	wasting_cat	Underweight	lead_cat	SEX	mom_edu	HFIAS	HAZ	WHZ	WAZ	LEAD	AGE	LENGTH	WEIGHT	MAFHT	mom_bmi	sesincom
	1001	stunted	not wasted	underweight		Male	Yes	food secure	-3.9000001	-.14	-2.6900001		7.4579055	61.3	6.27	140.5	18.5-24.9 (normal)	7000
	1002	stunted	wasted	underweight		Female	No	food secure	-3.1900001	-2.0899999	-3.21		14.094456	67.9	6.43	150	18.5-24.9 (normal)	18000
	1003	stunted	wasted	underweight		Male	No	moderately food insecure access	-2.6500001	-2.76	-3.26		13.50308	71	6.95	145	18.5-24.9 (normal)	6000
	1004	not stunted	wasted	underweight		Male	Yes	food secure	-1.83	-2.1199999	-2.48		10.940452	70.2	7.15	144.5	18.5-24.9 (normal)	20000
	1005	stunted	not wasted	underweight		Male	Yes	mildly food insecure access	-2.3	-1.6799999	-2.29		18.529774	76.5	8.55	144.5	<15.5 (underweight)	15000
	1006	stunted	wasted	underweight		Female	No	severely food insecure access	-2.28	-2.25	-2.8099999		20.205339	76	7.68			5000
	1007	stunted	not wasted	underweight		Male	Yes	food secure	-3.27	-1.09	-2.3599999		18.694045	74	8.51	142.5	18.5-24.9 (normal)	8000
	1008	stunted	wasted	underweight		Female	Yes	food secure	-2.1300001	-2.23	-2.96		8.2135524	64	5.63	141	<15.5 (underweight)	8000
	1009	stunted	not wasted	underweight		Female	Yes	moderately food insecure access	-4.4099998	-.31	-3.1900001		9.4620123	60	5.71	139	18.5-24.9 (normal)	6000
	1010	stunted	not wasted	underweight		Male	Yes	moderately food insecure access	-3.6500001	-.83999997	-2.4300001		22.965092	76	9.06	145.3	18.5-24.9 (normal)	10000
	1011	not stunted	not wasted	underweight		Female	Yes	moderately food insecure access	-2	-1.8	-2.3399999		20.829569	77.4	8.2	152.3	18.5-24.9 (normal)	8000
	1012	stunted	not wasted	underweight		Male	No	moderately food insecure access	-3.24	-1.02	-2.3		19.252567	74.5	8.65	157	18.5-24.9 (normal)	3000
	1013	stunted	wasted	underweight		Female	Yes	moderately food insecure access	-2.47	-2.95	-3.3599999		14.75154	70.5	6.41	152	18.5-24.9 (normal)	3500
	1014	stunted	wasted	underweight		Female	Yes	food secure	-2.1500001	-2.3099999	-2.75		13.897331	70.5	6.76	147	18.5-24.9 (normal)	6000
	1015	stunted	wasted	underweight		Male	Yes	food secure	-3.5899999	-2.27	-3.3499999		19.876797	74	7.75	147.3	<15.5 (underweight)	8000
	1016	stunted	not wasted	underweight		Male	Yes	food secure	-3.1600001	-1.58	-2.72		23.326489	77.7	8.82	142.9	18.5-24.9 (normal)	30000
	1017	stunted	not wasted	underweight		Female	Yes	mildly food insecure access	-3.02	-1.63	-2.8599999		12.25462	66.5	6.42	157.1	<15.5 (underweight)	6000
	1018	not stunted	wasted	underweight		Male	Yes	severely food insecure access	-1.22	-3.8599999	-3.48		6.3080082	65.5	5.43	147	18.5-24.9 (normal)	5000
	1019	stunted	wasted	underweight		Female	No	severely food insecure access	-2.0699999	-2.1099999	-2.8399999		8.1149897	64	5.69	140	18.5-24.9 (normal)	5000
	1020	stunted	wasted	underweight		Female	No	food secure	-2.02	-2.3900001	-3.0999999		6.5708419	62	5.17	144.5	>25 (normal)	5000
	1021	stunted	not wasted	underweight		Male	Yes	moderately food insecure access	-2.5799999	-1.64	-2.4200001		14.652977	72.3	7.83	162	<15.5 (underweight)	8000
	1022	not stunted	wasted	underweight		Female	Yes	severely food insecure access	.23	-4.0700002	-2.9200001		7.523614	68.6	5.51	140.9	18.5-24.9 (normal)	8000
	1023	not stunted	wasted	underweight		Female	Yes	food secure	-1.3099999	-2.9200001	-2.8599999		9.3963039	67.5	5.93	148.3	<15.5 (underweight)	5000
	1024	stunted	wasted	underweight		Female	Yes	food secure	-2.28	-2.25	-2.8299999		12.320329	68.5	6.45	150	>25 (normal)	12000
	1025	stunted	wasted	underweight		Male	No	moderately food insecure access	-3.6800001	-2.4000001	-3.5799999		13.535934	68.5	6.68	149.5	18.5-24.9 (normal)	3000
	1026	stunted	wasted	underweight		Male	Yes	moderately food insecure access	-2.3599999	-2.1600001	-2.72		22.2423	79.3	8.67	140.6	<15.5 (underweight)	5000
	1027	stunted	wasted	underweight		Male	Yes	mildly food insecure access	-2.27	-2.8	-3.05		17.511294	75.7	7.71	149.8	18.5-24.9 (normal)	8000
	1028	stunted	not wasted	underweight		Female	Yes	moderately food insecure access	-2.73	-1.3099999	-2.3900001		22.275154	76.3	8.37	148.8	<15.5 (underweight)	7000
	1029	stunted	not wasted	underweight		Male	No	severely food insecure access	-2.6400001	-1.84	-2.6300001		22.143737	78.4	8.75	142.5	18.5-24.9 (normal)	6000
	1030	stunted	not wasted	underweight		Male	Yes	food secure	-2.4300001	-1.22	-2.0699999		20.928131	78.1	9.14	152.7	18.5-24.9 (normal)	6000
	1031	stunted	not wasted	underweight		Female	Yes	mildly food insecure access	-2.7	-1.98	-2.8699999		21.782341	76	7.86	142.3	<15.5 (underweight)	15000
	1032	stunted	wasted	underweight		Male	Yes	food secure	-2.03	-2.5699999	-2.78		18.365503	77.1	8.07	163.2	<15.5 (underweight)	15000
	1033	not stunted	not wasted	underweight		Female	Yes	moderately food insecure access	-1.5599999	-1.87	-2.1700001		21.61807	79.4	8.48	150.9	18.5-24.9 (normal)	5000
	1034	stunted	wasted	underweight		Male	Yes	severely food insecure access	-2.0999999	-3.0999999	-3.1700001		18.924025	77.4	7.79	147	<15.5 (underweight)	6000
	1035	stunted	wasted	underweight		Female	Yes	severely food insecure access	-2.1199999	-2.27	-2.6900001		14.488706	71.2	6.9	156.5	<15.5 (underweight)	7000
	1036	not stunted	not wasted	underweight		Female	No	moderately food insecure access	-2.01	-1.71	-2.6300001		6.2094456	61.5	5.37	152.6	18.5-24.9 (normal)	4000
	1037	stunted	wasted	underweight		Female	Yes	moderately food insecure access	-2.9000001	-3.0899999	-3.6800001		15.474333	70	6.25	148.2	<15.5 (underweight)	4000
	1038	stunted	not wasted	underweight		Male	Yes	severely food insecure access	-3.1600001	-1.83	-2.9100001		23.753593	78	8.69	138.2	18.5-24.9 (normal)	4000
	1039	stunted	not wasted	underweight		Male	No	mildly food insecure access	-2.5799999	-1.52	-2.3399999		14.882957	72.5	7.94	155.2	18.5-24.9 (normal)	9000
	1040	stunted	wasted	underweight		Female	No	moderately food insecure access	-2.6099999	-2.23	-2.9400001		17.839836	73	7.22	143	18.5-24.9 (normal)	6000
	1041	stunted	wasted	underweight		Male	No	moderately food insecure access	-2.6800001	-2.02	-2.77		14.094456	71.5	7.45	144	18.5-24.9 (normal)	6500
	1042	stunted	not wasted	underweight		Female	Yes	food secure	-2.48	-1.86	-2.6500001		21.059548	76.1	7.95	151.3	18.5-24.9 (normal)	6000
	1043	stunted	not wasted	underweight		Male	Yes	moderately food insecure access	-2.3	-1.35	-2.0699999		14.98152	73.3	8.2	152.2	<15.5 (underweight)	5000
	1044	stunted	not wasted	underweight		Female	Yes	severely food insecure access	-2.9000001	-1.85	-2.9000001		12.911704	67.5	6.49	149	18.5-24.9 (normal)	6000
	1045	stunted	wasted	underweight		Male	Yes	severely food insecure access	-2.75	-2.77	-3.3800001		11.991786	69.2	6.62	145.5	18.5-24.9 (normal)	8300
	1046	stunted	not wasted	underweight		Female	No	moderately food insecure access	-3.45	-1.04	-2.6500001		13.043121	66.2	6.7	142.7	18.5-24.9 (normal)	3000
	1047	stunted	wasted	underweight		Female	No	moderately food insecure access	-3.76	-3.1800001	-4.3200002		12.057495	64.4	5.27	151.7	<15.5 (underweight)	7000
	1048	stunted	wasted	underweight		Male	Yes	mildly food insecure access	-3.8	-2.3599999	-3.5599999		15.671458	70.1	7	151.1	<15.5 (underweight)	5000
	1049	stunted	not wasted	underweight		Male	Yes	food secure	-2.6700001	-1.71	-2.54		21.585216	77.9	8.76	153.4	<15.5 (underweight)	8000
	1050	stunted	not wasted	underweight		Female	No	moderately food insecure access	-4.5599999	-1.4400001	-3.5599999		22.176591	70.5	7.28	145.8	<15.5 (underweight)	10000
	1051	stunted	wasted	underweight		Female	Yes	food secure	-2.0799999	-2.3900001	-2.76		17.938398	74.6	7.38	152.6	<15.5 (underweight)	8000
	1052	not stunted	not wasted	underweight		Male	Yes	food secure	-1.85	-1.89	-2.22		15.145791	74.6	8.09	154.3	<15.5 (underweight)	6000
	1053	stunted	not wasted	underweight		Female	No	food secure	-5.3299999	-1.8099999	-4.2800002		23.786448	69.1	6.8	147.7	<15.5 (underweight)	10000
	1054	stunted	wasted	underweight		Male	Yes	food secure	-3.6500001	-2.05	-3.27		16.394251	71.1	7.36	144.9	<15.5 (underweight)	8000
	1055	stunted	not wasted	underweight		Male	Yes	moderately food insecure access	-2.9100001	-.80000001	-2.3299999		8.6406571	65	6.81	142.2	18.5-24.9 (normal)	7000
	1056	stunted	not wasted	underweight		Female	Yes	severely food insecure access	-4.0300002	-1.75	-3.47		22.833676	72.6	7.45	153.7	<15.5 (underweight)	7000
	1057	stunted	not wasted	underweight		Male	Yes	food secure	-2.1600001	-1.96	-2.5899999		10.217659	68.6	6.93	153.7	<15.5 (underweight)	5000
	1058	stunted	not wasted	underweight		Male	Yes	food secure	-3.3499999	-.25	-2.0899999		10.250513	65.9	7.33	148.8	18.5-24.9 (normal)	20000
	1059	stunted	not wasted	underweight		Female	No	moderately food insecure access	-2.3299999	-1.45	-2.1900001		16.427105	72.5	7.63	139.2	<15.5 (underweight)	5000
	1060	stunted	not wasted	underweight		Male	Yes	food secure	-2.1300001	-1.42	-2.1300001		23.720739	81.1	9.49	143.2	18.5-24.9 (normal)	15000
	1061	stunted	not wasted	underweight		Male	No	severely food insecure access	-3.53	-1.5	-2.8199999		16.722793	71.7	7.8	155.2	<15.5 (underweight)	7000
	1062	stunted	not wasted	underweight		Male	Yes	moderately food insecure access	-3.0899999	-1.09	-2.3499999		13.798768	70.2	7.75	140.6	>25 (normal)	7000
	1063	not stunted	not wasted	underweight		Male	Yes	mildly food insecure access	-1.97	-1.76	-2.1800001		17.511294	76.5	8.5	150	<15.5 (underweight)	5000
	1064	stunted	not wasted	underweight		Female	No	food secure	-3.01	-.89999998	-2.23		22.110883	75.3	8.5	141.5	18.5-24.9 (normal)	7000
	1065	stunted	not wasted	underweight		Female	No	moderately food insecure access	-2.5699999	-1.78	-2.6900001		23.162218	77.5	8.23	143.8	18.5-24.9 (normal)	6000
	1066	stunted	wasted	underweight		Male	Yes	moderately food insecure access	-2.5999999	-2.51	-3.0599999		22.110883	78.5	8.32	147.6	18.5-24.9 (normal)	6000
	1067	stunted	wasted	underweight		Male	Yes	severely food insecure access	-4.2800002	-2.4000001	-3.8399999		15.802875	69	6.77	142.2	<15.5 (underweight)	3000
	1068	stunted	wasted	underweight		Female	No	moderately food insecure access	-3.0599999	-2.77	-3.6199999		22.997947	75.8	7.33	146.5	<15.5 (underweight)	6000
	1069	stunted	wasted	underweight		Male	Yes	food secure	-3.01	-2.0599999	-3.03		12.681725	69.3	7.01	154.4	<15.5 (underweight)	16000
	1070	not stunted	wasted	underweight		Male	Yes	moderately food insecure access	-1.36	-2.4300001	-2.4200001		21.552361	81.7	8.87	153.2	<15.5 (underweight)	8000
	1071	stunted	not wasted	underweight		Male	No	severely food insecure access	-2.5699999	-.95999998	-2.0699999		11.039014	68.6	7.5	148.6	18.5-24.9 (normal)	8000
	1072	stunted	wasted	underweight		Female	Yes	food secure	-4.04	-2.27	-3.8		22.143737	72.1	7.05	138.3	<15.5 (underweight)	4500
	1073	stunted	not wasted	underweight		Male	Yes	moderately food insecure access	-3.0899999	-1.27	-2.46		22.86653	77.6	9.02	148.2	18.5-24.9 (normal)	5000
	1074	not stunted	wasted	underweight		Female	Yes	mildly food insecure access	-1.6900001	-2.3499999	-2.5999999		11.170431	68.7	6.43	146.6	18.5-24.9 (normal)	7000
	1075	stunted	not wasted	underweight		Male	No	food secure	-3.29	-1.38	-2.74		12.25462	68.2	7.17	146.4	<15.5 (underweight)	7000
	1076	stunted	not wasted	underweight		Female	Yes	moderately food insecure access	-2.3699999	-1.5700001	-2.4400001		11.170431	67	6.55	145.4	<15.5 (underweight)	9000
	1077	not stunted	wasted	underweight		Male	Yes	mildly food insecure access	-1.49	-2.0599999	-2.1600001		16.131417	76.5	8.3	155	>25 (normal)	12000
	1078	not stunted	wasted	underweight		Female	No	mildly food insecure access	-1.36	-2.2	-2.24		17.01848	75.8	7.68	156.6	18.5-24.9 (normal)	5000
	1079	stunted	not wasted	underweight		Male	Yes	food secure	-2.5799999	-1.5599999	-2.4000001		22.176591	78.6	8.98	145.2	18.5-24.9 (normal)	10000
	1080	stunted	not wasted	underweight		Male	No	food secure	-2.74	-1.7	-2.6500001		12.25462	69.5	7.25	144.8	<15.5 (underweight)	9000
	1081	stunted	not wasted	underweight		Female	No	moderately food insecure access	-2.99	-1.61	-2.7		16.952772	71.1	7.28	152.2	<15.5 (underweight)	6000
	1082	not stunted	wasted	underweight		Female	Yes	food secure	-.19	-3.05	-2.26		14.554415	76.5	7.26	153	18.5-24.9 (normal)	20000
	1083	stunted	not wasted	underweight		Male	No	severely food insecure access	-4.0500002	-1.34	-3.03		16.065708	69.8	7.52	140.7	18.5-24.9 (normal)	9000
	1084	stunted	not wasted	underweight		Male	Yes	moderately food insecure access	-3.8199999	-.69	-2.4300001		23.129363	75.6	9.09	151	>25 (normal)	6000
	1085	stunted	not wasted	underweight		Male	Yes	food secure	-3.23	-1.9299999	-2.9400001		18.562628	74	7.96	145.1	<15.5 (underweight)	20000
	1086	stunted	not wasted	underweight		Female	No	severely food insecure access	-2.8900001	-1.67	-2.75		13.371663	68	6.68	154.4	18.5-24.9 (normal)	8000
	1087	stunted	wasted	underweight		Male	No	moderately food insecure access	-2.28	-2.6600001	-3.01		13.50308	71.9	7.16	152.6	18.5-24.9 (normal)	14000
	1088	stunted	not wasted	underweight		Male	Yes	food secure	-3.76	-.74000001	-2.6400001		11.400411	66.2	7.11	142.8	18.5-24.9 (normal)	10000
	1089	stunted	not wasted	underweight		Male	Yes	food secure	-2.04	-1.8	-2.3599999		11.268994	70.1	7.31	152	18.5-24.9 (normal)	7500
	1090	stunted	not wasted	underweight		Female	Yes	moderately food insecure access	-5.0599999	-1.14	-3.6900001		17.577002	65.7	6.54	151	18.5-24.9 (normal)	6000
	1091	stunted	not wasted	underweight		Female	Yes	food secure	-2.53	-1.58	-2.52		23.030801	77.5	8.37	161.5	>25 (normal)	5000
	1092	stunted	wasted	underweight		Male	No	mildly food insecure access	-2.8299999	-2.5	-3.1400001		20.99384	77	8.1	149.7	18.5-24.9 (normal)	9000
	1093	not stunted	not wasted	underweight		Male	Yes	severely food insecure access	-1.89	-2	-2.3299999		13.634497	73	7.74	140.4	<15.5 (underweight)	7000
	1094	not stunted	not wasted	underweight		Male	Yes	food secure	-1.65	-1.99	-2.47		6.8008214	65.3	6.26	152.3	<15.5 (underweight)	6000
	1095	not stunted	wasted	underweight		Male	Yes	moderately food insecure access	-1.88	-2.02	-2.3599999		12.944559	72.3	7.6	147.3	18.5-24.9 (normal)	8000
	1096	stunted	not wasted	underweight		Female	Yes	mildly food insecure access	-3.54	-1.95	-3.3099999		22.045175	73.6	7.49	150.3	>25 (normal)	9000
	1097	stunted	not wasted	underweight		Female	Yes	mildly food insecure access	-3.6400001	-1.86	-3.45		11.86037	64.5	5.91	150	18.5-24.9 (normal)	6000
	1098	not stunted	not wasted	underweight		Female	Yes	food secure	-1.9400001	-1.86	-2.3299999		19.712526	76.6	8.03	147.7	18.5-24.9 (normal)	6000
	1099	not stunted	wasted	underweight		Female	Yes	severely food insecure access	-1.39	-2.25	-2.46		8.7720739	66.5	6.09	148.2	<15.5 (underweight)	7000
	1100	stunted	not wasted	underweight		Female	Yes	mildly food insecure access	-2.6800001	-1.01	-2.2		11.433265	66.5	6.78	151.2	<15.5 (underweight)	8000
	1101	stunted	not wasted	underweight		Male	Yes	food secure	-2.05	-1.95	-2.3499999		16.098563	75	8.12	142.5	<15.5 (underweight)	8000
	1102	stunted	not wasted	underweight		Female	Yes	severely food insecure access	-2.47	-1.58	-2.3699999		16.952772	72.6	7.56	146.5	18.5-24.9 (normal)	6000
	1103	stunted	not wasted	underweight		Male	Yes	food secure	-2.47	-1.59	-2.3099999		19.186858	76.6	8.63	152	<15.5 (underweight)	4000
	1104	stunted	wasted	underweight		Female	Yes	food secure	-2.1800001	-2.25	-2.8		21.880903	77.7	7.94	148.8	<15.5 (underweight)	11000
	1105	stunted	wasted	underweight		Male	Yes	moderately food insecure access	-4.8299999	-2.78	-4.3099999		17.675565	69	6.58	154.1	<15.5 (underweight)	5000
	1106	stunted	not wasted	underweight		Male	Yes	mildly food insecure access	-3.0799999	-1.08	-2.27		16.985626	73.1	8.34	138.6	18.5-24.9 (normal)	8000
	1107	stunted	not wasted	underweight		Male	Yes	mildly food insecure access	-2.1900001	-1.4400001	-2.4300001		6.9979466	64.4	6.34	140.3	18.5-24.9 (normal)	6000
	1108	stunted	not wasted	underweight		Male	Yes	food secure	-3.6500001	-.69	-2.3		17.478439	72	8.38	146.3	18.5-24.9 (normal)	10000
	1109	not stunted	wasted	underweight		Female	Yes	mildly food insecure access	-1.77	-2.45	-2.6199999		15.342916	73	7.09	159.5	<15.5 (underweight)	6000
	1110	stunted	not wasted	underweight		Male	Yes	food secure	-2.9300001	-1.37	-2.3900001		19.416838	75.5	8.59	158.2	<15.5 (underweight)	6000
	1111	not stunted	wasted	underweight		Female	Yes	severely food insecure access	-.86000001	-3.23	-2.9200001		6.2094456	64.1	5.19	140.3	<15.5 (underweight)	5000
	1112	not stunted	not wasted	underweight		Male	Yes	food secure	-1.72	-1.45	-2.05		8.6735113	67.7	7.03	148.9	18.5-24.9 (normal)	6000
	1113	stunted	not wasted	underweight		Male	Yes	food secure	-3.0699999	-1.55	-2.5899999		19.646817	75.3	8.43	144.7	>25 (normal)	7000
	1114	stunted	not wasted	underweight		Female	Yes	moderately food insecure access	-2.49	-1.74	-2.6199999		11.728953	67.3	6.51	137.1	18.5-24.9 (normal)	3000
	1115	stunted	not wasted	underweight	normal BLL	Female	Yes	food secure	-2.54	-1.1	-2.3399999	9.6999998	9.0677618	64.1	6.23	150.3	<15.5 (underweight)	6500
	1116	stunted	not wasted	Not underweight	elevated BLL	Male	Yes	moderately food insecure access	-2.0599999	-1.37	-1.9400001	13.1	17.64271	76.4	8.75	154	>25 (normal)	5000
	1117	stunted	not wasted	underweight	normal BLL	Female	Yes	food secure	-2.9100001	-1.5	-2.6199999	8.8000002	13.73306	68.3	6.84	158	<15.5 (underweight)	10000
	1118	stunted	not wasted	underweight	normal BLL	Female	No	food secure	-2.54	-1.1	-2.25	6.0999999	10.414784	65.7	6.56	144.6	18.5-24.9 (normal)	12000
	1119	stunted	not wasted	underweight	elevated BLL	Female	Yes	moderately food insecure access	-2.3599999	-2	-2.6300001	25.4	14.948665	71	7.02	148.9	<15.5 (underweight)	4000
	1120	stunted	not wasted	underweight	normal BLL	Male	Yes	moderately food insecure access	-3.01	-1.33	-2.4000001	9	17.577002	73.8	8.31	152.3	18.5-24.9 (normal)	3500
	1121	stunted	not wasted	underweight	normal BLL	Male	Yes	severely food insecure access	-2.54	-1.48	-2.28	7.4000001	15.408624	73.1	8.08	161	<15.5 (underweight)	12000
	1122	stunted	wasted	underweight	normal BLL	Female	Yes	food secure	-3.1800001	-3.2	-3.9400001	4.3000002	13.338809	67.2	5.74	150.5	<15.5 (underweight)	4000
	1123	stunted	not wasted	underweight	normal BLL	Male	No	severely food insecure access	-5.0999999	-1.84	-4.6900001	7	7.5564682	58.8	4.86	156.8	<15.5 (underweight)	10000
	1124	not stunted	wasted	underweight	normal BLL	Male	No	food secure	-1.91	-2.28	-2.5599999	9.8000002	12.911704	72.2	7.43	150.2	18.5-24.9 (normal)	5500
	1125	stunted	wasted	underweight	normal BLL	Female	Yes	mildly food insecure access	-2.1400001	-2.3599999	-3.1199999	7.8000002	7.2607803	62.7	5.32	148.3	18.5-24.9 (normal)	5000
	1126	stunted	not wasted	underweight	normal BLL	Female	Yes	food secure	-3.0699999	-1.33	-2.5999999	6.0999999	13.765914	67.9	6.86	150.7	<15.5 (underweight)	4000
	1127	stunted	wasted	underweight	normal BLL	Female	Yes	mildly food insecure access	-2.1600001	-2.8800001	-3.1700001	9	19.416838	75.7	7.25	148.7	18.5-24.9 (normal)	12000
	1128	stunted	wasted	underweight	normal BLL	Male	Yes	food secure	-4.6399999	-2.8099999	-4.1999998	9.8000002	23.26078	73.2	7.3	143	<15.5 (underweight)	6000
	1129	stunted	wasted	underweight	normal BLL	Male	Yes	mildly food insecure access	-2.29	-2.0799999	-2.6300001	7.8600001	12.944559	71.3	7.38	157.5	<15.5 (underweight)	3500
	1130	not stunted	wasted	underweight	normal BLL	Male	Yes	moderately food insecure access	-1.3200001	-3.03	-2.97	6.0999999	6.8665298	66.1	5.93	149.3	<15.5 (underweight)	3500
	1131	not stunted	wasted	underweight	elevated BLL	Female	Yes	food secure	-.55000001	-2.95	-2.3800001	10.39	22.110883	83	8.36	149.8	18.5-24.9 (normal)	10000
	1132	stunted	wasted	underweight	elevated BLL	Male	Yes	food secure	-2.2	-2.98	-3.1500001	10.5	19.252567	77.4	7.86	148.5	18.5-24.9 (normal)	30000
	1133	stunted	not wasted	underweight	normal BLL	Female	Yes	moderately food insecure access	-3.3499999	-1.05	-2.49	8.0699997	18.26694	71.2	7.66	149.6	18.5-24.9 (normal)	5400
	1134	not stunted	wasted	underweight	elevated BLL	Male	Yes	mildly food insecure access	-1.5	-2.04	-2.22	15.61	20.960986	80.8	8.99	149.3	<15.5 (underweight)	10000
	1135	not stunted	wasted	underweight	normal BLL	Male	Yes	food secure	-1.98	-2.3800001	-2.6199999	9.3699999	17.64271	76.6	8.11	156.2	>25 (normal)	7000
	1136	stunted	not wasted	underweight	normal BLL	Female	Yes	severely food insecure access	-2.95	-.86000001	-2.22	6.5900002	23.589322	76.6	8.75	149.8	18.5-24.9 (normal)	9000
	1137	stunted	not wasted	underweight	normal BLL	Male	No	food secure	-2.71	-1.37	-2.4000001	9.3299999	12.287474	69.6	7.46	146.8	>25 (normal)	8000
	1138	not stunted	not wasted	underweight	normal BLL	Female	Yes	food secure	-1.96	-1.72	-2.55	3.3699999	7.0308008	62.8	5.64	149.1	18.5-24.9 (normal)	10000
	1139	stunted	not wasted	underweight	normal BLL	Female	Yes	food secure	-2.27	-1.14	-2.0599999	9.29	11.137577	67.2	6.84	154.2	18.5-24.9 (normal)	12000
	1140	stunted	wasted	underweight	normal BLL	Male	Yes	food secure	-2.26	-2.9100001	-3.1099999	7.5999999	16.131417	74.5	7.46	156	18.5-24.9 (normal)	10000
	1141	stunted	not wasted	underweight	normal BLL	Female	Yes	food secure	-3.96	-1.67	-3.3599999	5.8699999	15.737166	67.3	6.55	137.5	18.5-24.9 (normal)	15000
	1142	stunted	wasted	underweight	normal BLL	Male	No	mildly food insecure access	-3.5	-2.6800001	-3.8	8.6099997	10.644764	66	6.07	145.8	18.5-24.9 (normal)	5000
	1143	stunted	not wasted	underweight	normal BLL	Male	No	food secure	-2.8299999	-.99000001	-2.0799999	9.9200001	15.671458	72.6	8.3	143.6	18.5-24.9 (normal)	3000
	1144	stunted	not wasted	underweight	normal BLL	Female	Yes	food secure	-2.5999999	-1.98	-3.1900001	9.6499996	7.1622177	61.5	5.25	140.8	18.5-24.9 (normal)	8000
	1145	stunted	not wasted	underweight	elevated BLL	Male	Yes	mildly food insecure access	-4.21	-1.23	-3.0599999	11.13	15.835729	69.2	7.46	156.5	18.5-24.9 (normal)	5000
	1146	not stunted	wasted	underweight	normal BLL	Female	Yes	food secure	-1.39	-2.1500001	-2.49	8.7700005	6.6036961	63.5	5.57	152.5	18.5-24.9 (normal)	6000
	1147	stunted	not wasted	underweight	normal BLL	Female	Yes	food secure	-3.1600001	-1.85	-3.01	5.7800002	20.796715	73.8	7.59	152.6	18.5-24.9 (normal)	9000
	1148	not stunted	not wasted	underweight	elevated BLL	Female	No	severely food insecure access	-1.91	-1.5	-2.1199999	10.09	23.293634	79.7	8.8	148.5	<15.5 (underweight)	6000
	1149	stunted	not wasted	underweight	elevated BLL	Female	Yes	moderately food insecure access	-2.53	-1.0700001	-2.5599999	11.5	6.3408624	60.5	5.45	147	18.5-24.9 (normal)	4000
	1150	not stunted	not wasted	underweight	elevated BLL	Male	No	food secure	-1.5700001	-1.87	-2.0699999	11.94	16.788501	76.9	8.49	149.2	<15.5 (underweight)	7000
	1151	stunted	not wasted	underweight	normal BLL	Female	Yes	food secure	-2.98	-1.3200001	-2.51	6.54	20.960986	74.5	8.06	151.3	18.5-24.9 (normal)	5000
	1152	stunted	wasted	underweight	normal BLL	Male	Yes	severely food insecure access	-3.4000001	-3.0599999	-3.77	8.3900003	15.507187	71	6.79	138.1	<15.5 (underweight)	1000
	1153	stunted	wasted	underweight	normal BLL	Male	No	moderately food insecure access	-2.9200001	-2.26	-3	9	18.26694	74.6	7.86	146.8	18.5-24.9 (normal)	8000
	1154	stunted	wasted	underweight	elevated BLL	Male	Yes	food secure	-3.5599999	-2.96	-3.77	12.06	16.591376	71.5	6.93	144.4	<15.5 (underweight)	8000
	1155	stunted	wasted	underweight	elevated BLL	Male	Yes	severely food insecure access	-3.22	-2.4300001	-3.55	11.54	9.6262834	65.5	6.09	147.5	<15.5 (underweight)	7000
	1156	stunted	not wasted	underweight	normal BLL	Female	Yes	food secure	-2.9400001	-1.5700001	-3.1800001	7.9699998	7.0965092	60.6	5.24	143.2	18.5-24.9 (normal)	3000
	1157	stunted	wasted	underweight	normal BLL	Male	Yes	severely food insecure access	-2.9100001	-2.1800001	-3.4100001	6.4000001	6.9650924	62.8	5.65	159.4	<15.5 (underweight)	8000
	1158	not stunted	wasted	underweight	normal BLL	Female	Yes	moderately food insecure access	-.75	-2.51	-2.3299999	5.1999998	5.9794661	64	5.5	154	18.5-24.9 (normal)	3600
	1159	stunted	wasted	underweight	normal BLL	Male	Yes	food secure	-3.1700001	-2.03	-3.22	4.0700002	10.414784	66.5	6.48	154.6	<15.5 (underweight)	30000
	1160	stunted	wasted	underweight	normal BLL	Female	No	severely food insecure access	-2.24	-4.3099999	-4.1900001	9.6400003	14.028747	70.4	5.64	154.5	>25 (normal)	6000
	1161	not stunted	wasted	underweight	normal BLL	Female	Yes	moderately food insecure access	-.91000003	-2.1700001	-2.0899999	7.9699998	9.4291581	68.5	6.49	152.4	<15.5 (underweight)	6000
	1162	not stunted	wasted	underweight	normal BLL	Female	No	mildly food insecure access	-1.29	-5.27	-4.5900002	7.3200002	6.9322382	64.2	4.26	150.4	18.5-24.9 (normal)	6000
	1163	stunted	not wasted	underweight	normal BLL	Male	No	food secure	-3.1700001	-1.27	-3.0799999	7.5999999	6.1765914	61.1	5.67	152.1	<15.5 (underweight)	19000
	1164	stunted	not wasted	underweight	normal BLL	Female	Yes	severely food insecure access	-2.6400001	-1.64	-2.8599999	3.8	8.7063655	63.4	5.8	141.1	18.5-24.9 (normal)	4000
	1165	stunted	wasted	underweight	normal BLL	Male	No	severely food insecure access	-3.8399999	-2.6900001	-4.27	9.1099997	7.4250513	61.4	5.14	139.7	18.5-24.9 (normal)	2500
	1166	stunted	not wasted	underweight	normal BLL	Female	Yes	moderately food insecure access	-2.6800001	-1.7	-2.8599999	5.3400002	9.5277207	64.3	5.95	142.5	18.5-24.9 (normal)	6000
	1167	not stunted	not wasted	underweight	normal BLL	Female	Yes	moderately food insecure access	-1.74	-1.9	-2.3	7.8000002	21.683778	78.9	8.37	156.4	18.5-24.9 (normal)	8000
	1168	not stunted	wasted	underweight	normal BLL	Female	Yes	food secure	-1.35	-2.0899999	-2.1400001	8.5900002	16.065708	74.9	7.61	161.3	18.5-24.9 (normal)	20000
	1169	stunted	not wasted	underweight	normal BLL	Female	Yes	food secure	-2.6600001	-1.66	-2.6300001	5.5	22.767967	76.9	8.22	145.5	18.5-24.9 (normal)	7500
	1170	not stunted	wasted	underweight	normal BLL	Female	Yes	food secure	-1.8099999	-2.29	-2.5899999	9.1000004	20.402464	77.6	7.9	145.5	<15.5 (underweight)	4000
	1171	stunted	not wasted	underweight	normal BLL	Female	Yes	food secure	-2.6400001	-1.45	-2.46	7.5	22.537988	76.8	8.35	142.7	18.5-24.9 (normal)	7000
	1172	stunted	not wasted	underweight	normal BLL	Male	No	food secure	-4.0900002	-1.28	-3.51	7.3099999	8.3449692	62	5.88	130.2	18.5-24.9 (normal)	4000
	1174	stunted	not wasted	underweight	normal BLL	Female	Yes	food secure	-3.8199999	-.75999999	-3.01	4.2600002	9.5934292	61.6	5.86	144	18.5-24.9 (normal)	10000
	1175	stunted	wasted	underweight	normal BLL	Female	No	moderately food insecure access	-2.3499999	-2.03	-2.6700001	4.7399998	13.930185	70	6.83	168.5	18.5-24.9 (normal)	6300
	1176	stunted	not wasted	underweight	normal BLL	Female	Yes	food secure	-2.2	-1.83	-2.4200001	7.8800001	18.102669	74.4	7.7	149.2	>25 (normal)	15000
	1177	not stunted	not wasted	underweight	normal BLL	Male	Yes	food secure	-1.98	-1.37	-2.02	5.0500002	23.655031	81.5	9.6	145.3	<15.5 (underweight)	4500
	1178	stunted	wasted	underweight	normal BLL	Female	Yes	moderately food insecure access	-2.3399999	-2.0999999	-2.8199999	5.1999998	11.104723	67	6.26	157.5	<15.5 (underweight)	6000
	1179	not stunted	wasted	underweight	normal BLL	Male	No	severely food insecure access	-.87	-3.29	-2.8399999	7.5	9.1334702	70.2	6.53	151.5	<15.5 (underweight)	1500
	1180	not stunted	not wasted	underweight	normal BLL	Male	Yes	food secure	-1.51	-2.01	-2.1400001	8.6099997	15.080082	75.4	8.15	138.2	<15.5 (underweight)	5000
	1181	stunted	wasted	underweight	normal BLL	Female	Yes	food secure	-2.0599999	-2.1800001	-2.9400001	4.4000001	7.1950719	62.8	5.42	149.5	<15.5 (underweight)	20000
	1182	stunted	not wasted	underweight	elevated BLL	Female	Yes	mildly food insecure access	-3.01	-.86000001	-2.1600001	10.21	20.435318	74	8.3	151.3	18.5-24.9 (normal)	6000
	1183	stunted	not wasted	underweight	normal BLL	Female	Yes	severely food insecure access	-2.3099999	-1.17	-2.21	6.1199999	9.4291581	65.1	6.4	141.1	18.5-24.9 (normal)	4000
	1184	stunted	not wasted	underweight	elevated BLL	Female	Yes	food secure	-2.6300001	-1.1799999	-2.2	11.55	20.862423	75.5	8.33	148.3	18.5-24.9 (normal)	50000
	1186	not stunted	wasted	underweight	normal BLL	Female	No	mildly food insecure access	-1.83	-2.1900001	-2.49	7.4699998	18.661191	76	7.72	142.7	<15.5 (underweight)	7000
	1190	stunted	not wasted	underweight	elevated BLL	Female	Yes	food secure	-2.46	-1.22	-2.1199999	12.75	19.548255	74.9	8.2	153.8	18.5-24.9 (normal)	10000
	1191	stunted	not wasted	underweight	normal BLL	Female	No	mildly food insecure access	-2.8800001	-1.12	-2.3099999	9.1999998	21.453799	75.2	8.32	146	>25 (normal)	3000
	1194	not stunted	wasted	underweight	normal BLL	Male	No	severely food insecure access	-.69999999	-2.52	-2.1500001	5.0700002	11.926078	74	7.6	150	18.5-24.9 (normal)	3500
	1195	not stunted	not wasted	underweight	normal BLL	Male	Yes	food secure	-1.52	-1.87	-2.26	6.0999999	8.1149897	67.4	6.74	149.2	<15.5 (underweight)	6500
	1197	not stunted	wasted	underweight	normal BLL	Female	No	food secure	-1.33	-2.3099999	-2.3900001	6.1100001	23.852156	82	8.62	146.7	18.5-24.9 (normal)	6000
	1200	stunted	not wasted	underweight	normal BLL	Male	Yes	food secure	-2.8199999	-1.04	-2.0999999	4.73	19.909651	76.2	8.95	148.7	>25 (normal)	8000
	1201	stunted	not wasted	underweight	normal BLL	Male	Yes	moderately food insecure access	-2.45	-1.87	-2.6700001	3.9300001	10.710472	68.5	6.96	155.7	<15.5 (underweight)	7000
	1202	not stunted	not wasted	underweight	normal BLL	Female	Yes	moderately food insecure access	-1.5	-1.9299999	-2.1300001	7.21	18.365503	76.7	8	150.8	<15.5 (underweight)	5000
	1204	stunted	not wasted	underweight	normal BLL	Female	Yes	severely food insecure access	-2.6099999	-1.42	-2.3299999	4.8000002	16.755647	72	7.56	137.5	18.5-24.9 (normal)	2000
	1205	stunted	not wasted	underweight	normal BLL	Male	Yes	food secure	-3.29	-1.1	-2.8299999	5.4000001	8.2792608	63.7	6.36	112.5	>25 (normal)	6000
	1206	not stunted	not wasted	underweight	elevated BLL	Male	Yes	food secure	-1.64	-1.63	-2.21	11.11	6.9979466	65.6	6.5	150	<15.5 (underweight)	5000
	1207	not stunted	not wasted	underweight	normal BLL	Female	Yes	food secure	-1.8	-1.63	-2.0899999	6.4099998	19.679671	77	8.25	148.3	>25 (normal)	40000
	1208	not stunted	wasted	underweight	elevated BLL	Female	Yes	mildly food insecure access	-1.38	-2.8800001	-2.74	11.45	16.952772	75.7	7.25	147	18.5-24.9 (normal)	8000
	1209	stunted	not wasted	underweight	normal BLL	Male	Yes	moderately food insecure access	-3.5899999	-.94999999	-2.6199999	6.48	12.386037	67.6	7.29	142.2	18.5-24.9 (normal)	5000
	1210	stunted	not wasted	underweight	elevated BLL	Male	Yes	severely food insecure access	-2.9300001	-.98000002	-2.1199999	10.82	20.468172	76.3	9.01	154.8	<15.5 (underweight)	6000
	1211	stunted	not wasted	underweight	elevated BLL	Male	Yes	food secure	-2.3499999	-1.74	-2.4400001	10.75	22.997947	79.9	9.06	126.5	>25 (normal)	10000
	1213	not stunted	not wasted	underweight	normal BLL	Male	Yes	food secure	-1.7	-1.97	-2.2	7.9200001	17.24846	77	8.44	149.2	>25 (normal)	10000
	1214	stunted	wasted	underweight	normal BLL	Male	No	mildly food insecure access	-2.22	-2.1500001	-2.8499999	5.77	8.6078029	66.5	6.42	151.7	18.5-24.9 (normal)	5000
	1215	stunted	not wasted	underweight	normal BLL	Female	Yes	food secure	-3.28	-1.53	-2.8399999	8.8800001	15.310062	68.8	6.91	145.7	<15.5 (underweight)	8000
	1216	stunted	wasted	underweight	normal BLL	Female	No	mildly food insecure access	-3.3900001	-2.1900001	-3.3599999	8.04	19.778234	72.3	7.13	150	18.5-24.9 (normal)	5000
	1217	not stunted	not wasted	underweight	normal BLL	Female	Yes	mildly food insecure access	-1.96	-1.41	-2.3699999	5.4299998	6.3408624	61.8	5.58	146.2	18.5-24.9 (normal)	3500
	1218	not stunted	wasted	underweight	elevated BLL	Female	Yes	moderately food insecure access	-1.87	-2.0599999	-2.3900001	12.48	14.915811	72.3	7.21	147	>25 (normal)	6000
	1219	stunted	not wasted	underweight	normal BLL	Male	No	severely food insecure access	-2.3099999	-1.36	-2.1700001	7.9400001	23.392197	80.3	9.4	150.5	>25 (normal)	6000
	1220	not stunted	not wasted	underweight	elevated BLL	Female	Yes	food secure	-1.79	-1.6799999	-2.0999999	11.44	18.759754	76.2	8.09	147.4	18.5-24.9 (normal)	6000
	1221	not stunted	wasted	underweight	normal BLL	Male	No	food secure	-1.26	-2.3699999	-2.3499999	8.2399998	11.00616	71.6	7.27	144.5	18.5-24.9 (normal)	4000
	1222	not stunted	not wasted	underweight	elevated BLL	Female	Yes	food secure	-1.88	-1.99	-2.5699999	16.110001	8.8377823	65.4	6.02	135.7	18.5-24.9 (normal)	8000
	1223	not stunted	not wasted	underweight	normal BLL	Female	Yes	food secure	-1.39	-1.9400001	-2.1199999	7.3099999	11.203285	69.5	6.8	150.3	18.5-24.9 (normal)	7000
	1224	stunted	wasted	underweight	normal BLL	Male	Yes	food secure	-3.3099999	-3.6300001	-4.0900002	6.3699999	14.915811	70.7	6.43	149.8	<15.5 (underweight)	6000
	1225	stunted	not wasted	underweight	elevated BLL	Male	No	food secure	-2.5799999	-1.59	-2.3699999	14.56	15.638604	73.2	8.03	149	>25 (normal)	9000
	1226	not stunted	wasted	underweight	normal BLL	Female	Yes	mildly food insecure access	-.89999998	-2.5	-2.23	9.3500004	12.25462	72	6.9	150.3	18.5-24.9 (normal)	5000
	1227	stunted	wasted	underweight	normal BLL	Male	Yes	food secure	-2.8900001	-2.0999999	-2.9200001	6.3400002	22.045175	77.6	8.45	148.1	18.5-24.9 (normal)	10000
	1228	not stunted	wasted	underweight	normal BLL	Male	No	severely food insecure access	-1.84	-2.9100001	-3.0899999	9.3500004	9.3634497	68.3	6.39	147.3	18.5-24.9 (normal)	6000
	1229	not stunted	not wasted	underweight	normal BLL	Female	Yes	food secure	-1.88	-1.1900001	-2.0999999	4.1799998	7.1950719	63.2	5.99	147	>25 (normal)	12000
	1230	stunted	not wasted	underweight	elevated BLL	Male	Yes	food secure	-2.03	-1.28	-2.1199999	10.46	8.6735113	67	6.98	151.6	18.5-24.9 (normal)	5000
	1233	stunted	not wasted	underweight	elevated BLL	Male	Yes	food secure	-2.6199999	-1.58	-2.4100001	13.5	20.99384	77.6	8.8	149.7	<15.5 (underweight)	10000
	1234	stunted	not wasted	underweight	normal BLL	Male	No	moderately food insecure access	-2.04	-1.4400001	-2.0799999	5.5900002	22.702259	80.6	9.39	144	<15.5 (underweight)	8000
	1235	stunted	wasted	underweight	normal BLL	Female	Yes	food secure	-3.3399999	-2.3499999	-3.4300001	8.3199997	18.234086	71.2	6.85	150	<15.5 (underweight)	12000
	1236	not stunted	not wasted	underweight	elevated BLL	Female	Yes	moderately food insecure access	-1.49	-1.98	-2.28	20.16	9.5934292	67.3	6.38	151.5	18.5-24.9 (normal)	5000
	1237	stunted	not wasted	underweight	normal BLL	Male	No	food secure	-3.0899999	-1.6799999	-3.2	7.75	7.0308008	62.5	5.81	143.2	18.5-24.9 (normal)	7000
	1238	stunted	not wasted	underweight	normal BLL	Male	No	food secure	-3.1600001	-1.41	-2.54	9.9200001	19.876797	75.2	8.51	143.5	18.5-24.9 (normal)	6000
	1239	stunted	not wasted	underweight	normal BLL	Male	Yes	food secure	-3.3	-.49000001	-2.3399999	6.9699998	9.0349076	64.6	6.89	146.6	18.5-24.9 (normal)	5000
	1240	stunted	wasted	underweight	normal BLL	Male	No	severely food insecure access	-3.6800001	-2.0599999	-3.8800001	5.8499999	6.7351129	60.8	5.26	157	<15.5 (underweight)	5000
	1242	stunted	wasted	underweight	normal BLL	Female	Yes	food secure	-3.1199999	-2.73	-3.9000001	9.1599998	8.6735113	62.2	5.06	151.8	<15.5 (underweight)	10000
	1243	stunted	wasted	underweight	elevated BLL	Male	Yes	food secure	-3.26	-2.03	-3.4200001	15.15	8.476386	64	5.97	144.7	>25 (normal)	4000
	1244	not stunted	wasted	underweight	normal BLL	Male	Yes	food secure	-1.87	-2.23	-2.46	7.4899998	16.985626	76.3	8.16	155	<15.5 (underweight)	7000
	1245	stunted	not wasted	underweight	elevated BLL	Female	No	food secure	-2.1900001	-1.63	-2.27	15.74	19.055441	75.3	7.98	157.4	<15.5 (underweight)	5000
	1246	not stunted	wasted	underweight	normal BLL	Female	Yes	food secure	-1.04	-2.0899999	-2.1700001	6.6300001	7.7864476	66	6.08	155.3	>25 (normal)	15000
	1247	stunted	not wasted	underweight	normal BLL	Male	No	severely food insecure access	-3.5599999	-1.84	-3.0599999	7.9699998	21.125257	75	8.19	147.3	<15.5 (underweight)	10000
	1248	stunted	not wasted	underweight	elevated BLL	Male	Yes	moderately food insecure access	-2.9100001	-.88999999	-2.04	22.09	19.843943	75.9	9	148.5	18.5-24.9 (normal)	6000
	1249	stunted	not wasted	underweight	elevated BLL	Female	Yes	food secure	-2.4200001	-1.6900001	-2.5799999	18.23	10.841889	66.5	6.39	139.9	<15.5 (underweight)	5000
	1250	stunted	wasted	underweight	normal BLL	Male	Yes	food secure	-3.1300001	-2.53	-3.74	7.9400001	7.1622177	62.6	5.46	143.3	18.5-24.9 (normal)	4500
	1251	stunted	not wasted	underweight	normal BLL	Female	Yes	mildly food insecure access	-3.3499999	-.25	-2.1099999	6.1599998	11.071869	64.4	6.79	147.6	18.5-24.9 (normal)	4000
	1252	stunted	not wasted	underweight	normal BLL	Male	Yes	moderately food insecure access	-2.5899999	-1.23	-2.1700001	9.9399996	13.568789	71.2	7.87	149.1	<15.5 (underweight)	5500
	1253	not stunted	wasted	underweight	normal BLL	Male	Yes	moderately food insecure access	-1.12	-2.21	-2.3	6.3299999	6.8336756	66.5	6.39	155.2	<15.5 (underweight)	4500
	1256	stunted	not wasted	underweight	normal BLL	Male	No	severely food insecure access	-2.0899999	-1.7	-2.53	6.4899998	7.1293634	64.8	6.3	147.6	18.5-24.9 (normal)	7000
	1257	not stunted	wasted	underweight	elevated BLL	Female	Yes	food secure	-1.72	-2.51	-2.8499999	10.91	8.936345	65.9	5.85	148.8	18.5-24.9 (normal)	5500
	1258	stunted	not wasted	underweight	normal BLL	Female	Yes	moderately food insecure access	-2.3099999	-1.36	-2.25	6	11.039014	67	6.67	146	<15.5 (underweight)	4000
	1259	stunted	wasted	underweight	normal BLL	Male	No	food secure	-2.3399999	-2.1900001	-3.02	3.02	7.523614	64.8	6.06	144.7	<15.5 (underweight)	5500
	1260	stunted	not wasted	underweight	elevated BLL	Male	Yes	food secure	-3.0799999	-1.61	-2.6700001	10.06	15.37577	71.7	7.73	152.3	18.5-24.9 (normal)	6500
	1261	not stunted	wasted	underweight	normal BLL	Female	Yes	food secure	-1.89	-2.49	-2.8699999	7.5100002	10.151951	67	6.06	144.5	<15.5 (underweight)	9000
	1262	stunted	not wasted	underweight	normal BLL	Male	Yes	food secure	-2.1099999	-1.62	-2.25	9.5900002	23.523614	81	9.33	147.4	<15.5 (underweight)	6000
	1263	not stunted	not wasted	Not underweight	normal BLL	Female	No	food secure	-1.91	-1.49	-2	5.7399998	14.718686	72	7.51	146.5	18.5-24.9 (normal)	6000
	1264	stunted	wasted	underweight	normal BLL	Male	Yes	food secure	-2.3	-2.6400001	-3.26	3.8800001	7.9835729	65.5	5.99	149	18.5-24.9 (normal)	10000
	1265	not stunted	not wasted	underweight	normal BLL	Male	Yes	moderately food insecure access	-1.4	-1.9299999	-2.24	5.3000002	7.9835729	67.5	6.73	156.3	<15.5 (underweight)	2000
	1266	stunted	not wasted	underweight	normal BLL	Female	Yes	mildly food insecure access	-2.96	-1.39	-2.54	8.1199999	14.784394	69.2	7.07	143	<15.5 (underweight)	10000
	1267	stunted	not wasted	underweight	elevated BLL	Female	No	food secure	-3.6099999	-.47	-2.3699999	15.61	12.4846	65.2	6.83	135.2	>25 (normal)	7000
	1268	stunted	not wasted	underweight	elevated BLL	Female	Yes	food secure	-2.3599999	-1.21	-2.1099999	16.459999	21.815195	77.1	8.57	144.9	18.5-24.9 (normal)	4000
	1269	stunted	wasted	underweight	normal BLL	Male	Yes	moderately food insecure access	-2.4200001	-2.8	-3.1900001	9.1999998	22.997947	79.7	8.31	143.6	18.5-24.9 (normal)	8000
	1271	stunted	not wasted	underweight	normal BLL	Male	No	severely food insecure access	-5.5999999	-1.28	-4.7600002	3.3199999	7.6221766	57.8	4.82	148.8	18.5-24.9 (normal)	7000
	1272	stunted	not wasted	underweight	normal BLL	Male	Yes	food secure	-3.6099999	-.92000002	-2.4300001	9.3299999	18.595483	73	8.43	149.7	18.5-24.9 (normal)	7500
	1274	stunted	wasted	underweight	normal BLL	Female	Yes	food secure	-2.9000001	-2.6099999	-3.3699999	8.6700001	19.548255	73.6	7.09	153.3	<15.5 (underweight)	4000
	1275	stunted	not wasted	underweight	normal BLL	Female	Yes	food secure	-3.0999999	-2	-3.0699999	8.9399996	19.548255	73	7.36	146	18.5-24.9 (normal)	7000
	1276	stunted	not wasted	underweight	elevated BLL	Male	Yes	moderately food insecure access	-2.0599999	-1.77	-2.23	10.55	16.328542	75.2	8.27	156	<15.5 (underweight)	5000
	1277	stunted	not wasted	underweight	elevated BLL	Female	Yes	moderately food insecure access	-3.4200001	-1.7	-3.03	11.75	17.084189	70	7.03	143.8		9000
	1278	stunted	wasted	underweight	normal BLL	Female	Yes	food secure	-2.0999999	-2.5999999	-3.05	9.3599997	23.950719	79.6	8.01	161.5	<15.5 (underweight)	10000
	1280	stunted	not wasted	underweight	normal BLL	Female	No	moderately food insecure access	-2.9300001	-.63	-2.28	7	9.0349076	63.1	6.27	148.4	18.5-24.9 (normal)	6000
	1281	not stunted	not wasted	underweight	normal BLL	Female	Yes	moderately food insecure access	-1.67	-1.78	-2.1900001	9.9099998	10.61191	68.1	6.64	157.4	18.5-24.9 (normal)	8000
	1282	stunted	not wasted	underweight	normal BLL	Male	Yes	moderately food insecure access	-2.9400001	-.31999999	-2.1300001	3.6800001	7.1622177	63	6.6	146.5	18.5-24.9 (normal)	7000
	1283	not stunted	not wasted	underweight	normal BLL	Female	Yes	food secure	-1.49	-1.78	-2.26	3.55	7.2607803	64.2	5.89	141	<15.5 (underweight)	20000
	1285	stunted	not wasted	underweight	normal BLL	Male	Yes	moderately food insecure access	-2.3	-2	-2.52	8.3699999	15.507187	73.8	7.88	138	18.5-24.9 (normal)	4500
	1286	stunted	not wasted	underweight	normal BLL	Female	Yes	moderately food insecure access	-2.1099999	-1.6799999	-2.3900001	7.6300001	10.61191	67	6.49	148	>25 (normal)	12000
	1287	stunted	not wasted	underweight	elevated BLL	Male	Yes	food secure	-2.74	-1.28	-2.47	10.71	9.9876797	67	6.98	147.3	18.5-24.9 (normal)	6000
	1288	not stunted	wasted	underweight	normal BLL	Female	Yes	food secure	-.87	-2.27	-2.1199999	8.1099997	9.889117	69.2	6.56	150	18.5-24.9 (normal)	10000
	1289	not stunted	wasted	underweight	normal BLL	Male	Yes	food secure	-.92000002	-2.5799999	-2.4100001	6.5599999	8.2464066	68.9	6.66	150	18.5-24.9 (normal)	20000
	1290	stunted	not wasted	underweight	elevated BLL	Female	Yes	food secure	-2.02	-1.99	-2.4300001	13.53	14.422998	71.4	7.1	151.1	<15.5 (underweight)	6000
	1291	stunted	not wasted	underweight	normal BLL	Male	Yes	food secure	-4.21	-.85000002	-2.9000001	4.1199999	13.305955	67	7.22	151.2	18.5-24.9 (normal)	1500
	1292	not stunted	not wasted	underweight	normal BLL	Female	Yes	food secure	-1.87	-1.91	-2.4100001	7.96	23.523614	80	8.55	149	18.5-24.9 (normal)	20000
	1293	stunted	not wasted	underweight	normal BLL	Female	Yes	food secure	-2.6700001	-1.6	-2.52	5.6999998	19.449692	74.2	7.82	150	>25 (normal)	8000
	1294	stunted	not wasted	underweight	normal BLL	Male	Yes	food secure	-2.45	-1.34	-2.1900001	7	22.176591	79	9.2	145	18.5-24.9 (normal)	5000
	1295	not stunted	not wasted	underweight	elevated BLL	Female	Yes	food secure	-1.61	-1.8099999	-2.0699999	10.44	14.718686	72.8	7.45	148.4	18.5-24.9 (normal)	4000
	1296	not stunted	wasted	underweight	normal BLL	Male	Yes	food secure	-1.37	-2.02	-2.1400001	7.3299999	20.99384	81.2	9.07	142.1	18.5-24.9 (normal)	7000
	1297	stunted	not wasted	underweight	normal BLL	Male	Yes	food secure	-2.3599999	-1.96	-2.72	6.5900002	10.086242	68	6.81	160.7	<15.5 (underweight)	12000
	1298	stunted	not wasted	underweight	normal BLL	Male	Yes	severely food insecure access	-2.5999999	-1.3	-2.1900001	5.73	15.047228	72.6	8.1	152.8	18.5-24.9 (normal)	3000
	1300	not stunted	wasted	underweight	normal BLL	Female	Yes	mildly food insecure access	-1.15	-2.3499999	-2.26	7.1999998	12.386037	71.5	6.9	150.8	<15.5 (underweight)	5000
	1301	stunted	not wasted	underweight	normal BLL	Male	No	severely food insecure access	-2.98	-1.1900001	-2.46	5.0300002	11.564682	68.2	7.28	140.2	18.5-24.9 (normal)	7000
	1303	not stunted	wasted	underweight	normal BLL	Female	Yes	food secure	-1.4299999	-2.05	-2.4400001	4.96	6.6694045	63.5	5.62	144.2	18.5-24.9 (normal)	9000
	1304	stunted	not wasted	underweight	normal BLL	Male	Yes	moderately food insecure access	-2.5999999	-1.76	-2.52	7.7199998	14.915811	72.5	7.79	147.5	18.5-24.9 (normal)	6000
	1305	stunted	not wasted	underweight	normal BLL	Male	No	food secure	-3.5799999	-1.92	-3.1400001	6.29	16.525667	71.4	7.49	146.8	18.5-24.9 (normal)	6000
	1307	not stunted	wasted	Not underweight	normal BLL	Male	No	moderately food insecure access	-.75	-2.0899999	-2	6.8800001	6.6365503	67	6.55	147.2	18.5-24.9 (normal)	10000
	1308	stunted	wasted	underweight	normal BLL	Male	No	mildly food insecure access	-2.3099999	-2.27	-2.78	6.3600001	22.570842	79.7	8.66	158	<15.5 (underweight)	6000
	1310	not stunted	not wasted	underweight	elevated BLL	Female	Yes	food secure	-1.97	-1.39	-2.0799999	13.71	10.644764	67.4	6.73	145	18.5-24.9 (normal)	5000
	1313	stunted	not wasted	underweight	elevated BLL	Male	Yes	mildly food insecure access	-2.5599999	-1.2	-2.0699999	11.5	18.759754	76	8.8	145.5	18.5-24.9 (normal)	6000
	1314	stunted	not wasted	underweight	elevated BLL	Female	No	severely food insecure access	-2.5599999	-1.33	-2.24	12.21	16.492813	71.9	7.6	157.2	18.5-24.9 (normal)	5000
	1315	stunted	not wasted	underweight	normal BLL	Female	Yes	food secure	-3.0599999	-.94	-2.3599999	9.79	12.25462	66.4	6.8	149.3	18.5-24.9 (normal)	8000
	1316	stunted	not wasted	underweight	normal BLL	Male	Yes	food secure	-2.6400001	-.47	-2.1099999	6.6500001	6.0780287	62.1	6.3	145.1	<15.5 (underweight)	7000
	1317	not stunted	not wasted	underweight	normal BLL	Female	Yes	mildly food insecure access	-1.64	-1.7	-2.27	8.6999998	7.9507187	64.8	6.05	141.6	<15.5 (underweight)	20000
	1318	not stunted	not wasted	underweight	normal BLL	Male	Yes	severely food insecure access	-1.95	-1.3	-2.1199999	7.6700001	7.9178645	66.2	6.8	150.4	18.5-24.9 (normal)	5000
	1319	stunted	not wasted	underweight	normal BLL	Male	Yes	food secure	-2.9400001	-1.23	-2.3	9.8500004	16.427105	73	8.22	148.5	18.5-24.9 (normal)	10000
	1320	stunted	wasted	underweight	normal BLL	Female	Yes	food secure	-2.4300001	-2.2	-2.8199999	8.1300001	15.572895	71.4	6.97	146.1	18.5-24.9 (normal)	15000
	1321	stunted	not wasted	underweight	elevated BLL	Female	Yes	food secure	-2.3900001	-1.52	-2.3	13.11	18.49692	74.2	7.87	155	18.5-24.9 (normal)	6000
	1322	stunted	not wasted	underweight	normal BLL	Female	Yes	food secure	-2.0599999	-1.64	-2.1900001	9.7299995	16.164271	73	7.59			20000
	1323	stunted	not wasted	underweight	elevated BLL	Male	Yes	severely food insecure access	-2.6300001	-.92000002	-2.01	13.5	23.622177	79.5	9.6	150	18.5-24.9 (normal)	8000
	1324	not stunted	wasted	underweight	normal BLL	Male	Yes	food secure	-.87	-2.4000001	-2.28	7.0999999	6.4722793	66.5	6.3	147.7	18.5-24.9 (normal)	6000
	1325	stunted	not wasted	Not underweight		Female	Yes	food secure	-2.25	-1.1	-1.9400001		20.336756	76.2	8.5	143	<15.5 (underweight)	25000
	1326	stunted	not wasted	underweight	normal BLL	Male	Yes	food secure	-2.4000001	-1.05	-2.1700001	7.3899999	8.936345	66.5	7	145.5	18.5-24.9 (normal)	8000
	1327	stunted	not wasted	underweight	elevated BLL	Male	No	moderately food insecure access	-2.8599999	-1.5	-2.46	14.74	15.638604	72.5	7.95	150.3	>25 (normal)	10000
	1328	stunted	not wasted	underweight	normal BLL	Female	No	food secure	-5.0999999	-.80000001	-3.6199999	7.96	13.995893	62.7	6.09	145.7	18.5-24.9 (normal)	12000
	1329	not stunted	wasted	underweight	normal BLL	Male	No	severely food insecure access	-1.96	-2.8399999	-2.98	6.8600001	13.141684	72.3	7.13	150	18.5-24.9 (normal)	9000
	1330	stunted	not wasted	underweight	normal BLL	Male	Yes	food secure	-3	-1.4	-2.51	5.23	22.932238	77.9	8.98	155.5	18.5-24.9 (normal)	7000
	1331	stunted	not wasted	underweight	elevated BLL	Male	Yes	food secure	-2.77	-1.21	-2.2	17.17	20.13963	76.5	8.88	149.2	18.5-24.9 (normal)	10000
	1332	stunted	not wasted	underweight	elevated BLL	Female	Yes	food secure	-3.4000001	-1.5	-2.95	10.9	23.359343	75	8.02	146.8	18.5-24.9 (normal)	5000
	1333	stunted	wasted	underweight	elevated BLL	Female	Yes	food secure	-2.75	-2.54	-3.26	10.92	14.521561	69.5	6.46	149.4	<15.5 (underweight)	6600
	1334	stunted	not wasted	underweight	normal BLL	Male	No	food secure	-3.1400001	-1.49	-3.0699999	2.49	7.5564682	63.1	6.03	148.3	18.5-24.9 (normal)	5000
	1335	stunted	wasted	underweight	elevated BLL	Female	Yes	severely food insecure access	-4.3499999	-2.8699999	-4.4899998	12.7	12.287474	63.1	5.17	142	18.5-24.9 (normal)	3500
	1336	not stunted	wasted	underweight	normal BLL	Male	Yes	food secure	-1.66	-3.3	-3.1099999	9.7299995	15.572895	75.5	7.38	143.2	18.5-24.9 (normal)	8000
	1337	stunted	wasted	underweight	elevated BLL	Male	Yes	food secure	-3.1099999	-2.1199999	-3.0599999	11.44	22.833676	77.5	8.42	146.1	18.5-24.9 (normal)	9000
	1338	stunted	wasted	underweight	elevated BLL	Female	Yes	food secure	-2.6900001	-2.25	-3	11.2	18.102669	73	7.21	168.4	18.5-24.9 (normal)	8000
	1339	stunted	not wasted	underweight	normal BLL	Male	Yes	moderately food insecure access	-3.48	-.56	-2.76	6.8000002	6.7022587	61.2	6.03	136.1	18.5-24.9 (normal)	3000
	1340	not stunted	wasted	underweight	normal BLL	Female	No	mildly food insecure access	-1.3	-2.5899999	-2.74	3.97	6.4722793	63.5	5.37	139.2	<15.5 (underweight)	5000
	1341	stunted	not wasted	underweight	normal BLL	Male	No	moderately food insecure access	-3.26	-1.89	-3.0699999	7.23	12.4846	68.5	6.95	154.5	18.5-24.9 (normal)	6000
	1342	stunted	wasted	underweight	normal BLL	Male	No	mildly food insecure access	-2.23	-2.23	-3.01	7.4400001	6.7679671	64	5.88	150	18.5-24.9 (normal)	5000
	1343	stunted	not wasted	underweight	elevated BLL	Male	Yes	food secure	-3.9000001	-1.58	-3.0699999	10.92	21.125257	74	8.18	144.8	<15.5 (underweight)	15000
	1344	stunted	wasted	underweight	normal BLL	Male	No	mildly food insecure access	-3.2	-3.5	-3.9200001	6.0599999	18.201232	73.8	7	147.8	18.5-24.9 (normal)	8000
	1345	stunted	not wasted	underweight	normal BLL	Female	Yes	severely food insecure access	-2.3399999	-1.3200001	-2.0999999	6.5700002	16.985626	73	7.8	150.3	18.5-24.9 (normal)	10000
	1347	stunted	not wasted	underweight	normal BLL	Female	Yes	mildly food insecure access	-3.02	-1.3	-2.8499999	6.3600001	9.1334702	63	5.89	143	18.5-24.9 (normal)	7000
	1348	not stunted	wasted	Not underweight	normal BLL	Female	No	mildly food insecure access	-.56999999	-2.22	-1.98	8.04	7.7207392	67	6.2	152.5	18.5-24.9 (normal)	15000
	1349	stunted	wasted	underweight	elevated BLL	Male	Yes	moderately food insecure access	-2.72	-2.27	-2.9100001	10.28	18.694045	75.5	8	145	18.5-24.9 (normal)	6000
	1350	stunted	not wasted	underweight	elevated BLL	Female	Yes	food secure	-2.6700001	-1.17	-2.1900001	12.21	19.318275	74.1	8.1	146.1	18.5-24.9 (normal)	9000
	1351	stunted	not wasted	underweight	normal BLL	Male	Yes	moderately food insecure access	-5.4699998	-1.21	-3.74	9.5699997	19.186858	68.3	7.29	138.5	18.5-24.9 (normal)	10000
	1352	stunted	not wasted	underweight	elevated BLL	Female	Yes	severely food insecure access	-3.6300001	-.37	-2.22	13.92	23.687885	74.5	8.76	146	18.5-24.9 (normal)	7500
	1353	stunted	not wasted	underweight	elevated BLL	Female	Yes	food secure	-3.5599999	-.34999999	-2.0999999	12.62	21.059548	72.8	8.46	144	18.5-24.9 (normal)	5000
	1354	not stunted	wasted	underweight	normal BLL	Male	No	mildly food insecure access	-.87	-2.1700001	-2.1300001	5.4899998	6.2094456	66.1	6.33	148.8	<15.5 (underweight)	5000
	1355	stunted	wasted	underweight	elevated BLL	Female	No	food secure	-4.5700002	-2.21	-4.0999999	11.97	15.244353	65.2	5.87	145	<15.5 (underweight)	8000
	1356	not stunted	wasted	underweight	normal BLL	Female	No	food secure	-1.77	-2.1199999	-2.5	6.6900001	10.743326	68	6.43	150	18.5-24.9 (normal)	8000
	1357	not stunted	not wasted	underweight	normal BLL	Female	Yes	food secure	-1.96	-1.47	-2.3099999	6.27	7.9178645	64	6.01	163.5	<15.5 (underweight)	8000
	1358	not stunted	not wasted	underweight	normal BLL	Male	Yes	food secure	-1.8200001	-1.83	-2.1800001	7.04	13.963039	73.5	7.93	157	18.5-24.9 (normal)	8000
	1361	stunted	not wasted	underweight	normal BLL	Female	No	food secure	-2.5599999	-1.8099999	-2.6800001	6.7399998	12.25462	67.7	6.55	141.6	>25 (normal)	8000
	1362	stunted	not wasted	underweight	normal BLL	Female	No	food secure	-4.04	-1.14	-3.02	7.8200002	17.412731	68.5	7.09	141.5	18.5-24.9 (normal)	7000
	1363	stunted	not wasted	underweight	elevated BLL	Male	Yes	food secure	-2.6800001	-1.92	-3.02	15.03	7.8521561	64.5	6.13	144.5	<15.5 (underweight)	4000
	1364	stunted	wasted	underweight	normal BLL	Male	Yes	food secure	-3.3399999	-2.02	-3.1500001	6.5	13.700205	69.5	7.07	161.3	18.5-24.9 (normal)	7000
	1365	stunted	not wasted	underweight	elevated BLL	Male	No	food secure	-2.5599999	-1.58	-2.3499999	15.63	15.901437	73.5	8.09	153.6	18.5-24.9 (normal)	6000
	1366	stunted	not wasted	underweight	normal BLL	Male	Yes	food secure	-3.53	-1.22	-2.76	8.9499998	12.648871	68	7.22	168.4	<15.5 (underweight)	5000
	1367	stunted	not wasted	underweight	normal BLL	Male	Yes	severely food insecure access	-2.3699999	-1.01	-2.23	5.3600001	7.1293634	64.2	6.52	156.7	<15.5 (underweight)	7000
	1368	stunted	not wasted	underweight	normal BLL	Male	Yes	food secure	-5.1300001	.86000001	-2.8199999	9.2299995	8.6078029	60	6.44	140.5	18.5-24.9 (normal)	8000
	1370	stunted	not wasted	underweight	normal BLL	Female	Yes	food secure	-2.1199999	-1.78	-2.3299999	7.5300002	17.609856	74.2	7.7	146	18.5-24.9 (normal)	5000
	1371	stunted	not wasted	underweight	normal BLL	Male	Yes	food secure	-2.25	-1.49	-2.1400001	5.9299998	15.37577	73.8	8.2	153	<15.5 (underweight)	6500
	1372	not stunted	wasted	underweight	normal BLL	Female	No	moderately food insecure access	-1.77	-2.26	-2.53	7.1100001	19.581109	77	7.83	164	<15.5 (underweight)	9000
	1373	not stunted	wasted	underweight	normal BLL	Female	Yes	mildly food insecure access	-1.2	-2.23	-2.1700001	7.1399999	14.324435	73.5	7.3	154.2	18.5-24.9 (normal)	7000
	1374	not stunted	wasted	underweight	elevated BLL	Female	Yes	food secure	-1.02	-2.3399999	-2.1600001	10.8	15.474333	75.2	7.5	142.9	18.5-24.9 (normal)	7000
	1375	stunted	not wasted	underweight	normal BLL	Female	No	moderately food insecure access	-2.49	-2.01	-2.73	6.3000002	13.798768	69.5	6.76	153.6	<15.5 (underweight)	6000
	1376	stunted	wasted	underweight	normal BLL	Female	Yes	moderately food insecure access	-2.5699999	-2.28	-2.96	5.3600001	18.858316	74	7.35	150.5	<15.5 (underweight)	8000
	1377	stunted	not wasted	underweight	normal BLL	Female	No	severely food insecure access	-4.1700001	-.15000001	-2.3299999	9.1999998	17.24846	68	7.64	145.2	18.5-24.9 (normal)	4000
	1378	stunted	not wasted	underweight	normal BLL	Male	Yes	food secure	-2.8	-1.99	-2.77	6.3299999	15.572895	72.6	7.67	154.9	<15.5 (underweight)	9000
	1379	stunted	not wasted	underweight	normal BLL	Male	No	food secure	-3.5599999	-1.84	-3.0599999	6.8499999	21.256674	75.1	8.21	144.9	>25 (normal)	20000
	1380	stunted	not wasted	underweight	normal BLL	Male	Yes	food secure	-3.1500001	-1.79	-2.8	9.8199997	18.661191	74.3	8.1	142	18.5-24.9 (normal)	3300
	1381	stunted	not wasted	underweight	normal BLL	Male	Yes	food secure	-2.74	-1.3	-2.52	6.6599998	9.5605749	66.5	6.86	154.6	<15.5 (underweight)	4000
	1382	not stunted	wasted	underweight	normal BLL	Female	No	moderately food insecure access	-1.65	-2.4300001	-2.6300001	5.8299999	11.23614	68.9	6.42	148.5	<15.5 (underweight)	4000
	1383	stunted	wasted	underweight	normal BLL	Female	No	food secure	-2.3	-2.1500001	-2.8499999	7.8800001	10.677618	66.6	6.16	151	18.5-24.9 (normal)	15000
	1384	stunted	wasted	underweight	elevated BLL	Female	Yes	severely food insecure access	-2.3399999	-2.1600001	-2.74	11.68	18.332649	74.2	7.46	145.3	<15.5 (underweight)	2000
	1385	stunted	not wasted	underweight	normal BLL	Male	No	moderately food insecure access	-3.8299999	-1.66	-3.49	5.1100001	9.1991786	63.6	6.06	128	<15.5 (underweight)	7000
	1386	stunted	wasted	underweight	normal BLL	Female	Yes	food secure	-3.47	-2.3499999	-4.0100002	5.25	7.6550308	60.1	4.8	145.5	<15.5 (underweight)	10000
	1387	not stunted	not wasted	underweight	normal BLL	Male	Yes	mildly food insecure access	-1.74	-1.77	-2.3499999	5.1999998	7.5893224	66.2	6.55	152	<15.5 (underweight)	9000
	1388	stunted	wasted	underweight	elevated BLL	Male	No	moderately food insecure access	-3.6099999	-2.98	-3.8499999	10.84	14.75154	69.8	6.62	149	18.5-24.9 (normal)	6000
	1389	not stunted	wasted	underweight	elevated BLL	Male	No	mildly food insecure access	-1.91	-2.76	-2.9100001	10.16	21.453799	80	8.38	149.5	18.5-24.9 (normal)	7500
	1390	not stunted	wasted	underweight	normal BLL	Female	Yes	severely food insecure access	-1.2	-2.25	-2.4000001	6.29	7.4907598	65.2	5.85	146.5	<15.5 (underweight)	1200
	1391	stunted	not wasted	underweight	elevated BLL	Male	Yes	severely food insecure access	-3.3299999	-2	-3.05	11.96	19.055441	74.1	7.93	148.5	<15.5 (underweight)	4000
	1394	stunted	wasted	underweight	normal BLL	Female	Yes	food secure	-2.26	-2.0699999	-2.6199999	4.1399999	17.938398	74.1	7.5	147.5	18.5-24.9 (normal)	10000
	1395	not stunted	not wasted	underweight	normal BLL	Male	Yes	food secure	-1.8099999	-1.9	-2.22	5.77	13.930185	73.5	7.89	150	18.5-24.9 (normal)	7000
	1396	stunted	wasted	underweight	normal BLL	Female	Yes	food secure	-2.72	-2.1400001	-3.01	7.8099999	21.848049	76	7.75	141	18.5-24.9 (normal)	6500
	1399	stunted	not wasted	underweight	normal BLL	Female	No	severely food insecure access	-3.5999999	-1.9299999	-3.3199999	4.2199998	15.605749	68.2	6.57	153.3	<15.5 (underweight)	3000
	1400	stunted	not wasted	underweight	normal BLL	Male	Yes	food secure	-2.6199999	-1.37	-2.3	4.98	13.437372	71	7.74	143.2	18.5-24.9 (normal)	7000
	1402	not stunted	wasted	underweight	normal BLL	Male	Yes	mildly food insecure access	-1.5	-2.4400001	-2.5	8.5600004	11.564682	71.7	7.25	153.2	18.5-24.9 (normal)	6000
	1403	stunted	wasted	underweight	elevated BLL	Female	Yes	food secure	-3.3199999	-4.1500001	-5.0599999	11.09	6.275154	58.6	3.82	140.3	18.5-24.9 (normal)	6000
	1404	stunted	not wasted	underweight	elevated BLL	Male	Yes	food secure	-2.96	-1.85	-2.74	10.51	18.628337	74.8	8.15	145.4	18.5-24.9 (normal)	10000
	1405	stunted	not wasted	underweight	normal BLL	Female	No	moderately food insecure access	-2.8599999	-1.9299999	-2.8599999	6.8200002	18.102669	72.5	7.32	151	18.5-24.9 (normal)	11000
	1406	stunted	not wasted	underweight	normal BLL	Male	No	mildly food insecure access	-2.22	-1.62	-2.23	5.1599998	14.455852	73	7.97	146	18.5-24.9 (normal)	5000
	1407	not stunted	not wasted	underweight	normal BLL	Female	No	moderately food insecure access	-1.72	-1.72	-2.0599999	6.5999999	16.722793	74.5	7.79	159	18.5-24.9 (normal)	8000
	1408	stunted	wasted	underweight	normal BLL	Male	Yes	food secure	-2.6800001	-2.03	-2.72	4.9299998	17.01848	74.2	7.93	149.5	<15.5 (underweight)	8000
	1409	stunted	wasted	underweight	normal BLL	Male	Yes	food secure	-2.28	-2.6500001	-3.0899999	7.4699998	11.071869	69.3	6.7	147.8	<15.5 (underweight)	15000
	1410	not stunted	not wasted	underweight	normal BLL	Female	Yes	food secure	-1.4	-1.74	-2.1800001	6.7399998	7.0308008	64.1	5.89	155.2	<15.5 (underweight)	6000
	1411	stunted	wasted	underweight	elevated BLL	Male	Yes	food secure	-4.1199999	-4.1100001	-4.7800002	11.48	14.390144	68.2	5.77	140.8	18.5-24.9 (normal)	9000
	1412	stunted	not wasted	underweight	normal BLL	Male	Yes	food secure	-3.02	-1.66	-2.9300001	4.75	9.7577002	66.1	6.59	155.4	<15.5 (underweight)	9000
	1413	not stunted	not wasted	underweight	normal BLL	Female	Yes	moderately food insecure access	-1.83	-1.8099999	-2.1800001	6.6399999	16.821355	74.3	7.7	152	18.5-24.9 (normal)	6000
	1414	not stunted	not wasted	underweight	normal BLL	Female	Yes	moderately food insecure access	-1.8099999	-1.66	-2.1900001	6.7800002	23.293634	80	8.73	155	18.5-24.9 (normal)	6000
	1415	stunted	not wasted	underweight	normal BLL	Female	Yes	severely food insecure access	-2.75	-1.89	-2.8099999	7.2399998	13.50308	68.5	6.65	152.3	18.5-24.9 (normal)	10000
	1416	stunted	not wasted	underweight	elevated BLL	Male	Yes	food secure	-2.1700001	-1.34	-2.26	16.5	8.3778234	66.3	6.8	151	18.5-24.9 (normal)	7500
	1417	stunted	not wasted	underweight	elevated BLL	Female	Yes	moderately food insecure access	-2.29	-1.51	-2.3	10.92	22.045175	77.5	8.42	160.3	<15.5 (underweight)	15000
	1418	stunted	wasted	underweight	normal BLL	Male	Yes	moderately food insecure access	-3.29	-3.3699999	-4	5.5999999	12.550308	68.5	6.19	150	<15.5 (underweight)	5000
	1419	stunted	not wasted	underweight	normal BLL	Female	Yes	food secure	-2.46	-1.37	-2.3900001	3.8	10.513347	66	6.47	152.8	18.5-24.9 (normal)	8000
	1420	stunted	not wasted	underweight	normal BLL	Male	Yes	food secure	-2.3399999	-1.4400001	-2.23	3.9000001	12.287474	70.5	7.6	138.5	<15.5 (underweight)	7500
	1421	stunted	not wasted	underweight	normal BLL	Male	Yes	food secure	-5.8400002	-1.05	-4.6399999	5.3099999	8.6735113	58.5	5.1	146.8	18.5-24.9 (normal)	20000
	1422	stunted	not wasted	underweight	normal BLL	Female	Yes	mildly food insecure access	-2.0999999	-1.7	-2.6600001	7.8899999	6.7022587	62	5.48	160.6	18.5-24.9 (normal)	15000
	1423	stunted	not wasted	underweight	normal BLL	Female	Yes	food secure	-3.3199999	-.20999999	-2.47	4.9400001	7.2279261	59.9	5.74	139.5	<15.5 (underweight)	5000
	1424	not stunted	not wasted	Not underweight	normal BLL	Female	No	severely food insecure access	-1.05	-1.8099999	-1.98	6.3200002	7.5893224	65.7	6.17	146.4	18.5-24.9 (normal)	6000
	1425	not stunted	wasted	underweight	normal BLL	Female	Yes	food secure	-1.75	-2.26	-2.71	3.9400001	8.6078029	65.4	5.88	153.5	<15.5 (underweight)	10000
	1427	not stunted	wasted	underweight	normal BLL	Female	Yes	severely food insecure access	-1.91	-2.3	-2.6600001	3.1900001	20.533881	77.4	7.86	145	<15.5 (underweight)	5000
	1428	stunted	wasted	underweight	normal BLL	Male	Yes	moderately food insecure access	-2.72	-2.1600001	-3.25	6.8099999	7.3264887	63.7	5.85	137.5	18.5-24.9 (normal)	9000
	1429	not stunted	wasted	underweight	normal BLL	Female	Yes	moderately food insecure access	-1.65	-2.6300001	-2.8099999	4.3699999	10.480493	68	6.16	152	<15.5 (underweight)	4500
	1430	not stunted	wasted	underweight	normal BLL	Male	Yes	food secure	-1.89	-2.1900001	-2.47	7.8800001	19.548255	78.5	8.53	142	18.5-24.9 (normal)	12000
	1431	not stunted	not wasted	underweight	normal BLL	Male	Yes	food secure	-1.71	-1.41	-2.0999999	4.6399999	6.9650924	65.4	6.57	144	18.5-24.9 (normal)	10000
	1433	stunted	wasted	underweight	elevated BLL	Female	No	food secure	-3.01	-3.1300001	-3.76	16.75	15.802875	70	6.23	145.5	18.5-24.9 (normal)	6000
	1434	stunted	not wasted	underweight	elevated BLL	Female	No	moderately food insecure access	-2.6300001	-1.62	-2.52	11.12	19.909651	74.7	7.89	145.5	18.5-24.9 (normal)	10000
	1435	stunted	wasted	underweight	normal BLL	Female	No	severely food insecure access	-4.9200001	-2.98	-4.6900001	9.7299995	20.435318	68.2	6.02	149.7	<15.5 (underweight)	9000
	1436	stunted	not wasted	underweight	elevated BLL	Male	No	severely food insecure access	-2.46	-1.97	-2.5799999	11.06	18.924025	76.4	8.34	144.6	<15.5 (underweight)	3000
	1437	stunted	not wasted	underweight	normal BLL	Female	Yes	severely food insecure access	-3.26	-1.64	-2.95	8.6300001	22.2423	74.6	7.86	142.8	<15.5 (underweight)	2500
	1438	stunted	not wasted	underweight	normal BLL	Female	Yes	moderately food insecure access	-2.4000001	-1.47	-2.25	9.9799995	15.572895	71.5	7.44	142.8	<15.5 (underweight)	5000
	1439	stunted	not wasted	underweight	normal BLL	Male	Yes	food secure	-2.3499999	-.88999999	-2.1600001	9.1599998	6.6036961	63.5	6.42	147.2	<15.5 (underweight)	10000
	1440	stunted	not wasted	underweight	normal BLL	Female	Yes	food secure	-2.28	-1.03	-2.0699999	6.71	9.7905544	65.6	6.58	147	18.5-24.9 (normal)	12000
	1441	stunted	not wasted	underweight	elevated BLL	Male	Yes	food secure	-2.6099999	-1.08	-2.1700001	10.1	11.301848	68.8	7.47	143.9	<15.5 (underweight)	10000
	1442	stunted	wasted	underweight	normal BLL	Female	Yes	severely food insecure access	-2.6500001	-3.25	-3.6700001	8.0799999	13.930185	69.2	6.04	146.6	18.5-24.9 (normal)	4000
	1443	stunted	wasted	underweight	normal BLL	Female	No	severely food insecure access	-2.51	-4.23	-4.3200002	7.5999999	11.761807	67.3	5.23	142.2	18.5-24.9 (normal)	8000
	1444	stunted	wasted	underweight	elevated BLL	Male	No	severely food insecure access	-2.2	-3.23	-3.3099999	10.8	15.441478	74	7.19	150	18.5-24.9 (normal)	6000
	1445	stunted	wasted	underweight	elevated BLL	Female	Yes	food secure	-2.79	-2.3499999	-3.6199999	10.1	6.4722793	60.1	4.8	148	18.5-24.9 (normal)	10000
	1446	stunted	not wasted	underweight	normal BLL	Female	Yes	food secure	-2.1099999	-1.22	-2.22	5.9000001	7.9507187	63.7	6.08	146.5	18.5-24.9 (normal)	6000
	1447	stunted	not wasted	underweight	normal BLL	Male	Yes	food secure	-2.25	-1.4299999	-2.0999999	6	14.850103	73.3	8.15	139.2	>25 (normal)	6000
	1448	stunted	wasted	underweight	normal BLL	Male	No	moderately food insecure access	-3.4300001	-3.1800001	-3.8299999	9.8000002	19.285421	74	7.22	147	<15.5 (underweight)	2000
	1449	stunted	wasted	underweight	elevated BLL	Male	Yes	food secure	-2.1199999	-2.0699999	-2.6500001	10.1	10.053388	68.5	6.85	149	<15.5 (underweight)	6000
	1450	stunted	wasted	underweight	normal BLL	Female	Yes	food secure	-2.51	-2.1700001	-2.9100001	8.3000002	12.517454	68.1	6.42	153.8	18.5-24.9 (normal)	3000
	1451	stunted	wasted	underweight	normal BLL	Male	No	severely food insecure access	-2.25	-3.6500001	-3.6800001	6.5999999	12.188912	70.6	6.4	155.8	18.5-24.9 (normal)	7000
	1452	stunted	not wasted	underweight	elevated BLL	Female	No	moderately food insecure access	-2.48	-1.71	-2.98	10.2	6.4722793	60.8	5.22	141	<15.5 (underweight)	8000
	1453	not stunted	wasted	underweight	elevated BLL	Female	Yes	food secure	-1.5599999	-2.0899999	-2.5599999	12.1	6.6694045	63.2	5.54	146.7	<15.5 (underweight)	10000
	1454	stunted	not wasted	underweight	normal BLL	Male	Yes	moderately food insecure access	-2.3099999	-1.63	-2.26	3.5	17.971253	76	8.5	149	18.5-24.9 (normal)	7000
	1455	stunted	not wasted	underweight	elevated BLL	Female	No	severely food insecure access	-2.99	-1.05	-2.28	10.7	16.952772	71.1	7.64	145.2	18.5-24.9 (normal)	4000
	1456	stunted	not wasted	underweight	normal BLL	Female	No	severely food insecure access	-3.74	-1.55	-3.29	7.5	12.123203	64.5	6.07	137.5	18.5-24.9 (normal)	6000
	1457	stunted	not wasted	underweight	normal BLL	Male	No	severely food insecure access	-2.3299999	-.81	-2.0999999	4.9000001	6.5708419	63.5	6.46	149.8	>25 (normal)	7000
	1458	stunted	not wasted	underweight	normal BLL	Male	Yes	food secure	-2.8	-1.91	-2.9100001	5	10.710472	67.7	6.78	147.2	<15.5 (underweight)	5000
	1459	not stunted	wasted	underweight	normal BLL	Male	Yes	moderately food insecure access	-1.33	-2.97	-2.9300001	6.9000001	7.2279261	66.6	6.05	146	18.5-24.9 (normal)	7000
	1460	stunted	not wasted	underweight	normal BLL	Male	No	moderately food insecure access	-2.52	-1.7	-2.8099999	6.8000002	7.2279261	64	6.13	144	<15.5 (underweight)	3000
	1461	not stunted	wasted	underweight	normal BLL	Male	No	moderately food insecure access	-1.52	-3.25	-3.1700001	4.1999998	8.8049281	68.3	6.22	143.7	18.5-24.9 (normal)	5000
	1462	stunted	not wasted	underweight	normal BLL	Male	Yes	food secure	-2.48	-1.39	-2.55	5.8000002	7.523614	64.5	6.39	135	<15.5 (underweight)	6000
	1463	not stunted	wasted	underweight	normal BLL	Female	Yes	food secure	-.56	-2.5899999	-2.1400001	7.3000002	11.597536	72.1	6.86	155.5	18.5-24.9 (normal)	5000
	1464	stunted	not wasted	underweight	normal BLL	Female	Yes	moderately food insecure access	-3.5599999	-1.91	-3.29	4.3000002	21.61807	73.2	7.45	146	18.5-24.9 (normal)	6000
	1465	stunted	not wasted	underweight	normal BLL	Female	Yes	food secure	-2.29	-1.52	-2.3800001	6.8000002	10.644764	66.6	6.5	148.5	<15.5 (underweight)	5000
	1466	not stunted	wasted	underweight		Female	Yes	food secure	-1.67	-3.3699999	-3.49		7.1293634	63.6	5.04	160.1	18.5-24.9 (normal)	9000
	1467	not stunted	wasted	underweight	elevated BLL	Female	Yes	food secure	-1.35	-2.5	-2.4400001	12.5	16.657084	75.5	7.45	154.2	<15.5 (underweight)	15000
	1468	not stunted	wasted	underweight	normal BLL	Male	Yes	food secure	-1.51	-2.6199999	-2.6400001	4.3899999	22.86653	82.3	8.84	152.3	<15.5 (underweight)	3000
	1469	not stunted	not wasted	underweight	elevated BLL	Male	Yes	food secure	-2	-1.61	-2.0899999	10.44	15.112936	74.2	8.2	156	>25 (normal)	12000
	1470	stunted	not wasted	underweight	normal BLL	Male	Yes	moderately food insecure access	-2.3299999	-.79000002	-2.0799999	3.5	6.5708419	63.5	6.47	142.1	18.5-24.9 (normal)	2000
	1471	not stunted	not wasted	Not underweight	elevated BLL	Female	Yes	food secure	-1.47	-1.49	-1.97	11.72	8.5420945	66	6.4	150	<15.5 (underweight)	10000
	1472	not stunted	not wasted	underweight	normal BLL	Female	Yes	food secure	-1.27	-2.01	-2.1300001	8.29	10.776181	69.3	6.72	147	18.5-24.9 (normal)	5000
	1473	stunted	wasted	underweight	normal BLL	Male	Yes	severely food insecure access	-3	-2.8800001	-3.45	6.6900001	17.215606	73.5	7.31	153.3	<15.5 (underweight)	5000
	1474	not stunted	not wasted	underweight	normal BLL	Female	Yes	food secure	-1.6799999	-1.42	-2.05	5.6900001	8.5420945	65.5	6.34	142	18.5-24.9 (normal)	6000
	1475	stunted	not wasted	underweight	normal BLL	Female	Yes	moderately food insecure access	-3.29	-.09	-2.3900001	6.0900002	6.8665298	59.5	5.7	141.2	18.5-24.9 (normal)	9000
	1476	not stunted	not wasted	underweight	normal BLL	Female	Yes	food secure	-1.89	-2.01	-2.47	7.4400001	22.373717	79	8.31	150	18.5-24.9 (normal)	15000
	1477	not stunted	not wasted	underweight	normal BLL	Female	Yes	food secure	-1.45	-1.5	-2.0599999	9.0299997	6.7022587	63.5	5.89	148.2	<15.5 (underweight)	3000
	1478	stunted	not wasted	underweight	normal BLL	Male	Yes	food secure	-4.0300002	-1.03	-3.04	7.2800002	11.23614	65.4	6.77	139.7	18.5-24.9 (normal)	6000
	1479	stunted	not wasted	underweight	normal BLL	Male	Yes	severely food insecure access	-2.29	-.76999998	-2.02	4.9699998	6.8665298	64	6.6	145.5	<15.5 (underweight)	7000
	1480	not stunted	not wasted	underweight	elevated BLL	Female	Yes	severely food insecure access	-1.85	-1.37	-2.1099999	18.83	8.7063655	65.3	6.33	143.8	18.5-24.9 (normal)	8000
	1481	not stunted	not wasted	underweight	elevated BLL	Male	Yes	moderately food insecure access	-1.71	-1.96	-2.22	13.04	13.798768	73.6	7.87	150.2	18.5-24.9 (normal)	7000
	1482	stunted	not wasted	underweight	normal BLL	Female	No	food secure	-3.0899999	-1.41	-3.2	6.4899998	6.899384	60	5.18	143	<15.5 (underweight)	7000
	1483	stunted	not wasted	underweight	normal BLL	Female	Yes	food secure	-2.71	-1.24	-2.5599999	7.21	9.3305955	64	6.13	140	18.5-24.9 (normal)	6000
	1485	stunted	not wasted	underweight	elevated BLL	Female	Yes	food secure	-2.21	-1.8	-2.3900001	12.4	15.770021	72.2	7.35	146.3	18.5-24.9 (normal)	7000
	1486	stunted	not wasted	underweight	normal BLL	Male	Yes	moderately food insecure access	-5.04	-1.79	-4.3099999	4.4400001	9.6591376	61.4	5.51	148.3	18.5-24.9 (normal)	30000
	1487	stunted	not wasted	underweight	normal BLL	Male	No	moderately food insecure access	-2.1400001	-1.61	-2.4100001	8.1099997	8.8706366	67	6.8	154.4	<15.5 (underweight)	4000
	1488	stunted	wasted	underweight	normal BLL	Male	Yes	moderately food insecure access	-2.1700001	-2.1700001	-2.8499999	6.8299999	8.3778234	66.3	6.37	139.5	18.5-24.9 (normal)	7000
	1490	stunted	not wasted	underweight	elevated BLL	Male	Yes	food secure	-2.1199999	-1.52	-2.1099999	11.31	19.712526	78	8.91	143.8	<15.5 (underweight)	7000
	1492	stunted	wasted	underweight	normal BLL	Male	Yes	food secure	-2.25	-2.1700001	-2.9300001	5.0799999	7.8193018	65.4	6.19	147.7	18.5-24.9 (normal)	10000
	1494	not stunted	not wasted	underweight	normal BLL	Male	Yes	mildly food insecure access	-1.61	-1.7	-2.1099999	6.0799999	9.9219713	69.5	7.25	155.5	18.5-24.9 (normal)	15000
	1495	stunted	not wasted	underweight	elevated BLL	Female	No	moderately food insecure access	-2.3099999	-1.27	-2.53	10.81	6.3408624	61	5.47	151.5	18.5-24.9 (normal)	8000
	1496	stunted	not wasted	underweight	normal BLL	Female	Yes	food secure	-2.76	-1.9299999	-2.9200001	7.0100002	12.090349	67	6.35	152.1	<15.5 (underweight)	7000
	1497	stunted	not wasted	underweight	normal BLL	Male	Yes	mildly food insecure access	-3.1300001	-1.89	-3.25	5.79	8.476386	64.3	6.1	145.7	<15.5 (underweight)	10000
	1498	stunted	wasted	underweight	normal BLL	Male	No	food secure	-2.04	-2.8	-3.22	5.9699998	7.5564682	65.5	5.92	144	18.5-24.9 (normal)	10000
	1499	not stunted	wasted	underweight	normal BLL	Female	Yes	food secure	-1.59	-2.6900001	-2.78	8	11.203285	69	6.3	150	18.5-24.9 (normal)	10000
	1500	not stunted	wasted	underweight	normal BLL	Male	Yes	mildly food insecure access	-1.34	-2.0999999	-2.1500001	7.5700002	18.26694	78.9	8.65	146.5	18.5-24.9 (normal)	4000
	1501	not stunted	wasted	underweight	normal BLL	Female	Yes	food secure	-1.5700001	-2.05	-2.28	6.9200001	12.024641	70	6.82	146.1	18.5-24.9 (normal)	7000
	1502	not stunted	not wasted	underweight	elevated BLL	Female	Yes	food secure	-1.99	-1.36	-2.0599999	11.36	10.776181	67.5	6.77	150.3	18.5-24.9 (normal)	8000
	1505	not stunted	wasted	underweight	normal BLL	Male	Yes	moderately food insecure access	-1.6	-2.3699999	-2.6300001	6.1100001	8.7063655	68	6.6	148.5	<15.5 (underweight)	7000
	1506	stunted	not wasted	underweight	normal BLL	Female	Yes	food secure	-2.1700001	-1.79	-2.48	8.1099997	23.457906	79	8.47	159.4	18.5-24.9 (normal)	8000
	1507	stunted	not wasted	underweight	normal BLL	Male	Yes	food secure	-3.3900001	-.50999999	-2.3199999	5.9400001	10.053388	65.6	7.11	147.8	<15.5 (underweight)	9000
	1508	stunted	not wasted	underweight	normal BLL	Male	Yes	moderately food insecure access	-2.1800001	-1.46	-2.21	6.2600002	11.039014	69.5	7.39	144.2	18.5-24.9 (normal)	5000
	1509	stunted	not wasted	underweight	normal BLL	Male	Yes	severely food insecure access	-3.0599999	-1.24	-2.4000001	6.0300002	14.98152	71.4	7.9	143.5	<15.5 (underweight)	6000
	1510	stunted	not wasted	underweight	normal BLL	Male	Yes	moderately food insecure access	-4.1199999	-.80000001	-2.6800001	4.7800002	23.622177	75	8.9	146.4	<15.5 (underweight)	6000
	1512	stunted	not wasted	underweight	normal BLL	Male	Yes	food secure	-2.5699999	-1.85	-2.6199999	7.8000002	23.195072	79.4	8.9	168.5	<15.5 (underweight)	15000
	1513	not stunted	not wasted	underweight	elevated BLL	Male	Yes	food secure	-1.75	-2.01	-2.3399999	13.73	22.603696	81.4	9.11	151	<15.5 (underweight)	15000
	1514	stunted	not wasted	underweight	normal BLL	Female	Yes	food secure	-3.53	-1.54	-3.55	7.1500001	7.687885	60	5.12	155.5	<15.5 (underweight)	17000
	1515	stunted	not wasted	underweight	elevated BLL	Female	Yes	severely food insecure access	-3.76	-.31999999	-2.48	20.4	10.907598	63.2	6.47	163	<15.5 (underweight)	6000
	1516	stunted	wasted	underweight	normal BLL	Male	Yes	food secure	-2.5699999	-2.97	-3.5	8.3999996	9.8234086	67.2	6.16	141.6	18.5-24.9 (normal)	6000
	1517	stunted	not wasted	underweight	normal BLL	Female	Yes	food secure	-3.1800001	-1.34	-3.1800001	6.1100001	7.3593429	60.4	5.3	146.6	<15.5 (underweight)	8000
	1518	stunted	not wasted	underweight	normal BLL	Female	Yes	food secure	-3.54	-1.52	-2.97	7.3699999	17.839836	70.3	7.19	149.6	<15.5 (underweight)	8000
	1519	stunted	wasted	underweight	normal BLL	Male	Yes	food secure	-2.25	-2.0799999	-2.5899999	6.6999998	13.535934	72	7.51	166.3	18.5-24.9 (normal)	6000
	1520	stunted	not wasted	underweight	normal BLL	Female	Yes	food secure	-3.9000001	-1.1900001	-3.27	4.79	10.579055	62.5	5.84	139.8	<15.5 (underweight)	8000
	1521	stunted	wasted	underweight	normal BLL	Male	Yes	food secure	-2.9000001	-2.3	-3.1099999	7.9099998	13.10883	70	7.01	147.8	<15.5 (underweight)	10000
	1522	not stunted	wasted	underweight	elevated BLL	Male	Yes	moderately food insecure access	-1.66	-2.72	-2.7	11.21	15.572895	75.5	7.73	158.2	18.5-24.9 (normal)	5000
	1523	stunted	not wasted	underweight	elevated BLL	Male	Yes	food secure	-2.6600001	-1.97	-2.79	10.84	12.057495	69.5	7.1	155.6	<15.5 (underweight)	10000
	1524	stunted	not wasted	underweight	elevated BLL	Male	No	food secure	-2.6099999	-1.3	-2.3199999	15.79	11.498973	69	7.38	145.3	<15.5 (underweight)	10000
	1525	stunted	not wasted	underweight	normal BLL	Male	Yes	mildly food insecure access	-4.1100001	-1.54	-3.4200001	4.54	11.23614	65.2	6.46	145.5	18.5-24.9 (normal)	12000
	1526	stunted	wasted	underweight	normal BLL	Female	Yes	severely food insecure access	-4.25	-3.1900001	-4.4899998	5.7600002	15.277207	66.1	5.56	146	<15.5 (underweight)	5000
	1527	stunted	not wasted	underweight	normal BLL	Female	Yes	moderately food insecure access	-2.4100001	-1.46	-2.51	7.8099999	9.2320329	64.6	6.14	138.8	<15.5 (underweight)	6000
	1528	stunted	wasted	underweight	normal BLL	Female	No	food secure	-2.8199999	-2.04	-2.97	5.2600002	13.798768	68.6	6.58	148.6	<15.5 (underweight)	7000
	1529	stunted	not wasted	underweight	normal BLL	Male	Yes	food secure	-2.47	-1.89	-2.55	9	20.698152	77.8	8.62	144.3	<15.5 (underweight)	8000
	1530	stunted	not wasted	underweight	normal BLL	Male	Yes	food secure	-2.1300001	-1.4299999	-2.3800001	5.3499999	6.9650924	64.5	6.37	144.3	18.5-24.9 (normal)	5000
	1531	not stunted	wasted	underweight	normal BLL	Male	No	severely food insecure access	-1.49	-2.3399999	-2.3699999	9.3500004	14.12731	74.5	7.79	158.3	>25 (normal)	2500
	1532	stunted	not wasted	underweight	normal BLL	Male	Yes	food secure	-3.98	-1.01	-2.73	7.8699999	21.913758	74.3	8.62	138.2	18.5-24.9 (normal)	6000
	1533	stunted	wasted	underweight	elevated BLL	Male	Yes	food secure	-3.1099999	-2.22	-3.1400001	14.13	23.556468	78	8.43	146.5	18.5-24.9 (normal)	10000
	1534	stunted	not wasted	underweight	elevated BLL	Female	No	mildly food insecure access	-2.6400001	-1.64	-3	10.39	7.1622177	61.4	5.38	151	18.5-24.9 (normal)	6000
	1535	not stunted	not wasted	underweight	elevated BLL	Female	No	food secure	-1.45	-1.88	-2.0999999	11.6	19.843943	78.2	8.27	158	18.5-24.9 (normal)	3000
	1536	stunted	not wasted	underweight	normal BLL	Male	Yes	moderately food insecure access	-2.9400001	-.60000002	-2.1800001	6.1500001	8.936345	65.3	6.99	143.3	<15.5 (underweight)	10000
	1537	stunted	not wasted	underweight	normal BLL	Female	Yes	moderately food insecure access	-3.4300001	-1.22	-2.8800001	9.8999996	11.433265	64.6	6.27	139.5	18.5-24.9 (normal)	8000
	1538	stunted	not wasted	underweight	normal BLL	Male	Yes	moderately food insecure access	-2.3299999	-1.67	-2.3499999	9.8599997	21.223819	78.6	8.9	151	<15.5 (underweight)	6000
	1539	not stunted	wasted	underweight	normal BLL	Male	No	moderately food insecure access	-1.3200001	-2.79	-2.6099999	9.9700003	17.774127	78.5	8.14	147.5	18.5-24.9 (normal)	8000
	1540	not stunted	not wasted	underweight	elevated BLL	Male	Yes	mildly food insecure access	-1.58	-1.92	-2.1500001	10.97	12.550308	72.6	7.71	148.5	18.5-24.9 (normal)	10000
	1541	stunted	not wasted	underweight	normal BLL	Male	Yes	food secure	-3.4200001	-1.42	-2.9300001	9.3299999	10.940452	66.5	6.8	148.5	<15.5 (underweight)	6000
	1542	stunted	not wasted	underweight	elevated BLL	Male	No	moderately food insecure access	-2.3199999	-1.33	-2.0899999	10.17	13.897331	72.2	8	144	18.5-24.9 (normal)	16000
	1543	stunted	not wasted	underweight	elevated BLL	Female	Yes	mildly food insecure access	-2.21	-1.63	-2.3599999	11.16	22.603696	78.2	8.45	144.5	18.5-24.9 (normal)	10000
	1544	stunted	not wasted	underweight	normal BLL	Female	Yes	food secure	-2.28	-1.64	-2.6500001	6.3600001	8.1149897	63.5	5.82	150.5	18.5-24.9 (normal)	7000
	1545	stunted	not wasted	underweight	elevated BLL	Female	Yes	mildly food insecure access	-2.72	-.94	-2.1800001	14.44	11.433265	66.4	6.8	142.8	>25 (normal)	6000
	3001	not stunted	not wasted	Not underweight		Female	Yes	food secure	.79000002	.08	.40000001		9.4620123	72.7	8.77	152.8	<15.5 (underweight)	6000
	3002	not stunted	not wasted	Not underweight		Male	Yes	severely food insecure access	1.04	-.46000001	.13		18.234086	85.3	11.15	155	18.5-24.9 (normal)	5000
	3003	not stunted	not wasted	Not underweight		Male	Yes	food secure	-1.25	-.18000001	-.74000001		11.761807	72.5	8.85	150.5	<15.5 (underweight)	9000
	3004	not stunted	not wasted	Not underweight		Male	Yes	mildly food insecure access	.2	.79000002	.63999999		6.8665298	69.4	8.85	153	>25 (normal)	20000
	3005	not stunted	not wasted	Not underweight		Male	Yes	moderately food insecure access	.60000002	-.25	.07		9.889117	74.5	9.21	148.6	18.5-24.9 (normal)	3000
	3006	not stunted	not wasted	Not underweight		Male	Yes	food secure	-1.48	.69	-.15000001		13.930185	74.3	9.92	144.3	18.5-24.9 (normal)	8000
	3007	not stunted	not wasted	Not underweight		Female	Yes	food secure	-.82999998	.18000001	-.34		8.9034908	68	7.87	151		10000
	3008	not stunted	not wasted	Not underweight		Male	Yes	food secure	-1.83	-.38999999	-1.13		15.507187	75	9.2	149.5	18.5-24.9 (normal)	20000
	3009	not stunted	not wasted	Not underweight		Male	Yes	food secure	-1.51	.41	-.37		16.722793	77	10.24	149.5	18.5-24.9 (normal)	12000
	3010	not stunted	not wasted	Not underweight		Male	Yes	food secure	-.30000001	.17	-.03		16.164271	79.6	10.52	151.1	18.5-24.9 (normal)	15000
	3011	not stunted	not wasted	Not underweight		Female	Yes	food secure	-.79000002	-.50999999	-.79000002		10.053388	69.6	7.72	153.3	18.5-24.9 (normal)	4000
	3012	not stunted	not wasted	Not underweight		Female	Yes	moderately food insecure access	-.08	-.81	-.69999999		6.6036961	66.5	6.9	148.4	18.5-24.9 (normal)	5000
	3013	not stunted	not wasted	Not underweight		Female	Yes	severely food insecure access	-.2	-.51999998	-.43000001		22.669405	84.6	10.62	150.2	18.5-24.9 (normal)	7000
	3014	not stunted	not wasted	Not underweight		Female	Yes	mildly food insecure access	-.92000002	-.08	-.50999999		20.731006	80.6	10.14	162.3	18.5-24.9 (normal)	12000
	3015	not stunted	not wasted	Not underweight		Male	No	severely food insecure access	-1.67	0	-.75999999		17.182752	77	9.9	149.2	18.5-24.9 (normal)	2000
	3016	not stunted	not wasted	Not underweight		Male	Yes	food secure	.41999999	-.72000003	-.37		18.102669	83.5	10.52	158.3	18.5-24.9 (normal)	100000
	3017	not stunted	not wasted	Not underweight		Female	Yes	food secure	-.19	-.99000001	-.80000001		16.788501	78.9	9.05	145.6	18.5-24.9 (normal)	30000
	3018	not stunted	not wasted	Not underweight		Male	Yes	food secure	-.41	-.46000001	-.55000001		16.229979	79.4	9.95	147.9	18.5-24.9 (normal)	20000
	3019	not stunted	not wasted	Not underweight		Male	No	food secure	.88999999	-.79000002	-.06		23.852156	90.4	12.04	151.5	>25 (normal)	22000
	3020	not stunted	not wasted	Not underweight		Female	Yes	food secure	-.80000001	-.12	-.46000001		11.696099	71.6	8.4	150.1	>25 (normal)	50000
	3021	not stunted	not wasted	Not underweight		Male	Yes	moderately food insecure access	.56	.11	.33000001		6.110883	69	8.27	149.6	<15.5 (underweight)	8000
	3022	not stunted	not wasted	Not underweight		Male	No	moderately food insecure access	-.95999998	-.04	-.64999998		6.6694045	66.6	7.62	146.9	18.5-24.9 (normal)	5000
	3023	not stunted	not wasted	Not underweight		Female	Yes	moderately food insecure access	-1.0599999	.25999999	-.5		6.5708419	64.2	7.06	145.5	18.5-24.9 (normal)	2500
	3024	not stunted	not wasted	Not underweight		Female	Yes	severely food insecure access	.33000001	-.58999997	-.31		6.6365503	67.5	7.24	146.3	>25 (normal)	6000
	3025	not stunted	not wasted	Not underweight		Female	No	food secure	-1.2	-.07	-.75		8.4435318	66.5	7.37	142.3	>25 (normal)	21000
	3026	not stunted	not wasted	Not underweight		Female	Yes	food secure	.15000001	-.54000002	-.31		13.075975	75.7	8.84	158.6	18.5-24.9 (normal)	10000
	3027	stunted	not wasted	Not underweight		Male	Yes	mildly food insecure access	-2.55	1.63	-.07		11.827515	69.5	9.53	141.2	<15.5 (underweight)	10000
	3028	not stunted	not wasted	Not underweight		Male	No	severely food insecure access	-.1	-.38999999	-.34		11.23614	74.6	9.12	155.8	>25 (normal)	5000
	3029	not stunted	not wasted	Not underweight		Female	Yes	severely food insecure access	.55000001	.25	.41999999		8.4435318	70.7	8.5	161.7	<15.5 (underweight)	7000
	3030	not stunted	not wasted	Not underweight		Female	Yes	food secure	-.79000002	1.11	.43000001		9.8234086	69.3	8.89	146.5	<15.5 (underweight)	10000
	3031	not stunted	not wasted	Not underweight		Female	No	food secure	-.72000003	-.50999999	-.68000001		13.50308	73.9	8.54	154.3	18.5-24.9 (normal)	5000
	3032	not stunted	not wasted	Not underweight		Female	Yes	food secure	-.51999998	-.06	-.27000001		16.328542	77.5	9.56	154.5	18.5-24.9 (normal)	15000
	3033	not stunted	not wasted	Not underweight		Male	Yes	food secure	-.03	-1.14	-.88999999		18.431211	82.6	9.99	145	18.5-24.9 (normal)	19000
	3034	not stunted	not wasted	Not underweight		Male	Yes	mildly food insecure access	-.82999998	-.15000001	-.55000001		20.731006	82.5	10.8	151.4	<15.5 (underweight)	12000
	3035	not stunted	not wasted	Not underweight		Male	No	food secure	-1.49	.74000001	-.22		10.349076	70.3	9.03	153.4	18.5-24.9 (normal)	8000
	3036	not stunted	not wasted	Not underweight		Female	Yes	moderately food insecure access	-1.5700001	.57999998	-.34		20.36961	78.3	10.28	159.4	<15.5 (underweight)	9000
	3037	not stunted	not wasted	Not underweight		Male	Yes	food secure	-1.2	-.18000001	-.81		9.3305955	69.7	8.23	149.7	>25 (normal)	16000
	3038	not stunted	not wasted	Not underweight		Female	Yes	food secure	-1.34	1.28	.08		5.8809035	62.5	7.32	147.5	18.5-24.9 (normal)	5000
	3039	not stunted	not wasted	Not underweight		Male	No	mildly food insecure access	-1.65	.14	-.63		15.835729	75.8	9.78	159.9	18.5-24.9 (normal)	6000
	3040	not stunted	not wasted	Not underweight		Male	Yes	food secure	-1.9299999	.58999997	-.70999998		8.1149897	66.5	8	148.9	18.5-24.9 (normal)	15000
	3041	not stunted	not wasted	Not underweight		Male	Yes	mildly food insecure access	-1.03	1.3	.31999999		6.4394251	66.1	8.39	157.4	18.5-24.9 (normal)	3500
	3042	stunted	not wasted	Not underweight		Male	Yes	food secure	-2.51	.31	-.95999998		14.685832	72.5	9.21	142	18.5-24.9 (normal)	7000
	3043	not stunted	not wasted	Not underweight		Male	Yes	food secure	-1.55	.41999999	-.47999999		21.38809	81	11.01	142.8	>25 (normal)	20000
	3044	not stunted	not wasted	Not underweight		Female	Yes	food secure	-.89999998	-.23	-.56		16.197125	76.3	9.2	144.6	18.5-24.9 (normal)	10000
	3045	not stunted	not wasted	Not underweight		Female	Yes	food secure	-1	1.03	.33000001		14.75154	74.5	9.95	152.4	18.5-24.9 (normal)	10000
	3046	not stunted	not wasted	Not underweight		Male	Yes	moderately food insecure access	-1.42	-.33000001	-.88		14.75154	75.3	9.31	150.3	<15.5 (underweight)	7000
	3047	not stunted	not wasted	Not underweight		Male	No	moderately food insecure access	-1.17	.04	-.55000001		11.23614	72.1	8.92	144.3	18.5-24.9 (normal)	6000
	3048	not stunted	not wasted	Not underweight		Male	Yes	moderately food insecure access	.04	-1.47	-1.0700001		12.386037	76.3	8.66	157.2	<15.5 (underweight)	7000
	3049	not stunted	not wasted	Not underweight		Male	Yes	moderately food insecure access	-1.3	.17	-.47999999		17.609856	78.4	10.3	147.9	>25 (normal)	8000
	3050	not stunted	not wasted	Not underweight		Male	Yes	food secure	.04	-.1	-.1		18.234086	82.6	10.87	155.8	18.5-24.9 (normal)	20000
	3051	not stunted	not wasted	Not underweight		Male	Yes	severely food insecure access	-.73000002	.16	-.36000001		7.2936345	68	8.07	149.2	18.5-24.9 (normal)	8000
	3052	not stunted	not wasted	Not underweight		Male	Yes	food secure	-1.77	.11	-.72000003		14.817248	74.5	9.49	145.5	18.5-24.9 (normal)	15000
	3053	not stunted	not wasted	Not underweight		Female	Yes	food secure	-1	-.34999999	-.75		20.99384	80.6	9.9	144.5	18.5-24.9 (normal)	15000
	3054	not stunted	not wasted	Not underweight		Male	Yes	food secure	-.91000003	.83999997	.13		9.3634497	70.4	9.13	145.2	18.5-24.9 (normal)	15000
	3055	not stunted	not wasted	Not underweight		Male	Yes	mildly food insecure access	.13	.67000002	.50999999		6.5051335	68.7	8.59	155.9	18.5-24.9 (normal)	25000
	3056	not stunted	not wasted	Not underweight		Female	Yes	mildly food insecure access	-.82999998	-.37	-.63		14.225873	74.4	8.74	146.4	<15.5 (underweight)	7000
	3057	not stunted	not wasted	Not underweight		Female	Yes	food secure	-1.0599999	-.46000001	-.88999999		10.349076	69.3	7.69	152.4	18.5-24.9 (normal)	8000
	3058	not stunted	not wasted	Not underweight		Female	Yes	mildly food insecure access	.15000001	-.62	-.37		15.244353	78.2	9.22	151.5	18.5-24.9 (normal)	19000
	3059	not stunted	not wasted	Not underweight		Male	Yes	food secure	-.23999999	.22	.01		20.073922	83.6	11.38	152.8	18.5-24.9 (normal)	25000
	3060	not stunted	not wasted	Not underweight		Male	Yes	food secure	.38999999	-.1	.11		20.205339	85.5	11.53	156.5	>25 (normal)	10000
	3061	not stunted	not wasted	Not underweight		Female	Yes	mildly food insecure access	-1.36	-.43000001	-.94999999		12.87885	71.5	8.15	151	<15.5 (underweight)	6000
	3062	not stunted	not wasted	Not underweight		Female	Yes	food secure	-.50999999	-.41999999	-.52999997		16.197125	77.4	9.24	154.5	18.5-24.9 (normal)	11000
	3063	stunted	not wasted	Not underweight		Male	Yes	food secure	-2.1800001	.41	-.69		16.689938	75.2	9.88	145.2	18.5-24.9 (normal)	7000
	3064	not stunted	not wasted	Not underweight		Female	Yes	food secure	-.44999999	-.31	-.41999999		22.899384	84	10.68	150.4	18.5-24.9 (normal)	9000
	3065	not stunted	not wasted	Not underweight		Male	No	food secure	-1.28	.31	-.51999998		8.5420945	68.5	8.29	141.7	<15.5 (underweight)	4500
	3066	not stunted	not wasted	Not underweight		Female	Yes	food secure	-.63	-.22	-.52999997		8.6078029	68.1	7.61	151	18.5-24.9 (normal)	12000
	3067	not stunted	not wasted	Not underweight		Female	Yes	food secure	-1.41	.13	-.62		21.979466	80.2	10.25	148.8	18.5-24.9 (normal)	6000
	3068	not stunted	not wasted	Not underweight		Male	Yes	severely food insecure access	-.88	.18000001	-.34		22.406571	83.8	11.39	157.3	18.5-24.9 (normal)	6000
	3069	not stunted	not wasted	Not underweight		Female	No	severely food insecure access	-.58999997	-.50999999	-.66000003		19.975359	80.9	9.82	155.3	18.5-24.9 (normal)	6500
	3070	not stunted	not wasted	Not underweight		Female	Yes	mildly food insecure access	-.75999999	-.27000001	-.56999999		20.205339	80.6	9.97	147.6	18.5-24.9 (normal)	10000
	3071	not stunted	not wasted	Not underweight		Male	Yes	food secure	-.57999998	-.22	-.47		18.332649	81	10.44	147.6	>25 (normal)	6000
	3072	not stunted	not wasted	Not underweight		Male	Yes	severely food insecure access	-1.88	.1	-.81999999		19.154004	78.2	10.2	153.6	<15.5 (underweight)	3500
	3073	not stunted	not wasted	Not underweight		Male	Yes	severely food insecure access	-1.1799999	-.33000001	-.82999998		19.581109	80.5	10.26	155.7	<15.5 (underweight)	6000
	3074	not stunted	not wasted	Not underweight		Male	Yes	moderately food insecure access	.51999998	.88999999	.89999998		8.5420945	72.5	9.67	145.5	>25 (normal)	8000
	3075	not stunted	not wasted	Not underweight		Male	Yes	food secure	.04	.5	.36000001		16.755647	81.1	11.11	148	18.5-24.9 (normal)	8000
	3076	not stunted	not wasted	Not underweight		Male	Yes	moderately food insecure access	-1.45	.57999998	-.20999999		15.112936	75.6	10.1	144.7	18.5-24.9 (normal)	1000
	3077	stunted	not wasted	Not underweight		Male	Yes	moderately food insecure access	-2.3800001	.44	-.77999997		18.792608	76.5	10.17	148.8	18.5-24.9 (normal)	2000
	3078	not stunted	not wasted	Not underweight		Female	Yes	food secure	1.87	-.50999999	.46000001		8.1478439	73.4	8.45	158.5	18.5-24.9 (normal)	4000
	3079	stunted	not wasted	Not underweight		Female	Yes	food secure	-2.6900001	.58999997	-.86000001		15.178645	70.3	8.68	152	18.5-24.9 (normal)	10000
	3080	not stunted	not wasted	Not underweight		Female	Yes	mildly food insecure access	-.97000003	-.41999999	-.79000002		22.373717	81.9	10.11	145.7	18.5-24.9 (normal)	6000
	3081	not stunted	not wasted	Not underweight		Female	No	severely food insecure access	-.81999999	-.64999998	-.82999998		14.028747	74.2	8.49	147.1	18.5-24.9 (normal)	6000
	3082	not stunted	not wasted	Not underweight		Female	Yes	food secure	-.95999998	-.44999999	-.83999997		9.8234086	68.9	7.62	156.9	18.5-24.9 (normal)	8000
	3083	not stunted	not wasted	Not underweight		Male	Yes	food secure	-1.76	-.06	-.83999997		15.934292	75.6	9.58	151.8	>25 (normal)	12000
	3084	not stunted	not wasted	Not underweight		Female	Yes	food secure	-.15000001	-.64999998	-.58999997		8.936345	69.7	7.64	154.7	18.5-24.9 (normal)	8500
	3085	stunted	not wasted	Not underweight		Female	Yes	mildly food insecure access	-2.5	.91000003	-.58999997		11.926078	67.5	8.31	142.8	<15.5 (underweight)	6500
	3086	not stunted	not wasted	Not underweight		Male	Yes	food secure	-.25	-.03	-.13		14.521561	78	10.06	162.4	18.5-24.9 (normal)	7000
	3087	not stunted	not wasted	Not underweight		Female	Yes	food secure	-.31	.5	.17		8.3449692	68.5	8.22	155	18.5-24.9 (normal)	6000
	3088	not stunted	not wasted	Not underweight		Male	Yes	food secure	-.87	-.41999999	-.74000001		18.299795	80.2	10.13	151.1	<15.5 (underweight)	8000
	3089	not stunted	not wasted	Not underweight		Female	Yes	food secure	-.77999997	-.47999999	-.72000003		18.26694	78.7	9.42	151.7	>25 (normal)	15000
	3090	not stunted	not wasted	Not underweight		Female	Yes	moderately food insecure access	-1.17	-.56	-.93000001		15.178645	74.5	8.61	149.5	18.5-24.9 (normal)	10000
	3091	not stunted	not wasted	Not underweight		Female	Yes	food secure	-.08	-.41999999	-.41		6.9979466	67.1	7.27	152.3	<15.5 (underweight)	8000
	3092	stunted	not wasted	Not underweight		Male	No	moderately food insecure access	-2.04	.25	-.82999998		12.188912	71.1	8.85	148.4	<15.5 (underweight)	3800
	3093	not stunted	not wasted	Not underweight		Female	No	mildly food insecure access	-.52999997	-.07	-.27000001		13.338809	74.2	8.94	153.9	18.5-24.9 (normal)	10000
	3094	not stunted	not wasted	Not underweight		Female	No	food secure	-.08	-.31999999	-.30000001		9.5605749	70.7	8.07	157.5	<15.5 (underweight)	6000
	3095	not stunted	not wasted	Not underweight		Male	Yes	severely food insecure access	-.03	.07	.02		15.112936	79.2	10.36	162.1	>25 (normal)	4000
	3096	stunted	not wasted	Not underweight		Female	Yes	food secure	-2.8399999	1.1799999	-.51999998		13.73306	68.5	8.76	148.5	>25 (normal)	5500
	3097	not stunted	not wasted	Not underweight		Male	Yes	food secure	-.80000001	-.05	-.38999999		15.277207	77.4	9.93	151.5	<15.5 (underweight)	6500
	3098	not stunted	not wasted	Not underweight		Female	Yes	food secure	-.61000001	-.81	-.86000001		12.648871	73.2	8.19	158.5	>25 (normal)	15000
	3099	not stunted	not wasted	Not underweight		Female	Yes	severely food insecure access	-.86000001	.18000001	-.30000001		22.669405	82.5	10.8	155.2	18.5-24.9 (normal)	6000
	3100	not stunted	not wasted	Not underweight		Male	Yes	mildly food insecure access	-1.36	.03	-.66000003		11.203285	71.6	8.8	146	<15.5 (underweight)	12000
	3101	not stunted	not wasted	Not underweight		Male	Yes	severely food insecure access	-1.11	-.13	-.67000002		21.519507	82.4	10.8	143	18.5-24.9 (normal)	6000
	3102	not stunted	not wasted	Not underweight		Male	No	moderately food insecure access	-1.01	-.01	-.64999998		7.2279261	67.3	7.8	146.5	<15.5 (underweight)	3000
	3103	not stunted	not wasted	Not underweight		Male	Yes	severely food insecure access	-.60000002	.07	-.34		7.9507187	69.2	8.29	146.4	>25 (normal)	8000
	3104	not stunted	not wasted	Not underweight		Male	Yes	food secure	.07	-1.08	-.83999997		7.063655	69.4	7.59	142.4	18.5-24.9 (normal)	7000
	3105	not stunted	not wasted	Not underweight		Male	Yes	food secure	-1.87	.34	-.66000003		12.090349	71.4	8.99	144.3	18.5-24.9 (normal)	11000
	3106	not stunted	not wasted	Not underweight		Female	Yes	severely food insecure access	-1.13	.44	-.41999999		6.0780287	63.3	6.96	154.1	<15.5 (underweight)	3500
	3107	not stunted	not wasted	Not underweight		Male	No	severely food insecure access	-1.95	.12	-.81999999		18.792608	77.7	10.13	143.4	<15.5 (underweight)	10000
	3108	not stunted	not wasted	Not underweight		Male	Yes	food secure	-.41	1.85	1.26		11.433265	74.1	10.91	154.4	<15.5 (underweight)	11000
	3109	not stunted	not wasted	Not underweight	normal BLL	Female	Yes	food secure	-.13	-.28	-.27000001	6.4000001	10.809035	72.2	8.39	152.8	18.5-24.9 (normal)	30000
	3110	not stunted	not wasted	Not underweight	normal BLL	Female	Yes	severely food insecure access	-1.01	.13	-.47999999	9.6000004	8.5420945	67.1	7.64	142.7	>25 (normal)	6000
	3111	not stunted	not wasted	Not underweight	normal BLL	Female	No	moderately food insecure access	-1.4	-.34999999	-.95999998	9.5	11.137577	69.4	7.79	120.1	>25 (normal)	10000
	3112	not stunted	not wasted	Not underweight	normal BLL	Male	Yes	food secure	-.23999999	.17	.03	7.5999999	13.404517	76.8	10	153.3	18.5-24.9 (normal)	7000
	3113	not stunted	not wasted	Not underweight	normal BLL	Male	No	food secure	-.27000001	.25999999	.07	8.3000002	11.23614	74.2	9.54	149.4	18.5-24.9 (normal)	20000
	3114	not stunted	not wasted	Not underweight	elevated BLL	Female	No	moderately food insecure access	-.38999999	-.30000001	-.41	10.3	10.841889	71.6	8.26	146.1	>25 (normal)	6000
	3115	not stunted	not wasted	Not underweight	elevated BLL	Female	Yes	food secure	-1.77	.04	-.80000001	10.9	13.601643	71.2	8.44	146.2	18.5-24.9 (normal)	9000
	3116	not stunted	not wasted	Not underweight	normal BLL	Male	No	food secure	-.63	-.41	-.73000002	6.8299999	6.1437372	66.5	7.37	151.4	18.5-24.9 (normal)	6000
	3117	not stunted	not wasted	Not underweight	normal BLL	Female	No	severely food insecure access	1.1799999	-.43000001	.2	8.3599997	12.188912	77.3	9.21	152.5	18.5-24.9 (normal)	6000
	3118	not stunted	not wasted	Not underweight	normal BLL	Female	Yes	mildly food insecure access	-.69	.22	-.16	9.0100002	11.466119	71.6	8.66	145.2	18.5-24.9 (normal)	6000
	3119	not stunted	not wasted	Not underweight	normal BLL	Female	Yes	severely food insecure access	-1.59	.52999997	-.47999999	9.9399996	9.3963039	66.8	7.86	147.6	>25 (normal)	6000
	3120	not stunted	not wasted	Not underweight	normal BLL	Male	Yes	moderately food insecure access	-.5	.54000002	.06	5.2800002	6.6036961	67.5	8.21	158.1	18.5-24.9 (normal)	3500
	3121	not stunted	not wasted	Not underweight	normal BLL	Male	Yes	food secure	-1.3099999	-.41999999	-.94999999	5.5	19.5154	80.1	10.11	155.1	>25 (normal)	15000
	3122	not stunted	not wasted	Not underweight	elevated BLL	Male	Yes	moderately food insecure access	-1.22	-.40000001	-.83999997	15.7	14.554415	75.6	9.31	151	>25 (normal)	10000
	3123	not stunted	not wasted	Not underweight	normal BLL	Male	Yes	food secure	-.76999998	.56999999	-.09	8.8500004	6.2094456	66.3	7.94	158.8	18.5-24.9 (normal)	4000
	3124	not stunted	not wasted	Not underweight	normal BLL	Male	Yes	food secure	-1.12	.57999998	-.27000001	9.5200005	7.2607803	67.1	8.14	141.5	<15.5 (underweight)	16000
	3125	stunted	not wasted	Not underweight	normal BLL	Female	Yes	moderately food insecure access	-2.4100001	.72000003	-.61000001	9.5	14.488706	70.4	8.81	153.7	18.5-24.9 (normal)	8000
	3126	not stunted	not wasted	Not underweight	normal BLL	Female	Yes	mildly food insecure access	.06	-.20999999	-.12	5.3899999	11.86037	74	8.79	152.1	>25 (normal)	7000
	3127	not stunted	not wasted	Not underweight	normal BLL	Female	Yes	food secure	-.98000002	-.01	-.57999998	3.3699999	8.4106776	67	7.52	158.5	18.5-24.9 (normal)	200000
	3128	not stunted	not wasted	Not underweight	normal BLL	Male	Yes	food secure	-1.05	-.76999998	-1.04	9.6099997	15.507187	77	9.29	161	18.5-24.9 (normal)	10000
	3129	stunted	not wasted	Not underweight	normal BLL	Male	No	mildly food insecure access	-2.79	.69999999	-.80000001	5.46	15.770021	72.8	9.59	153.4	18.5-24.9 (normal)	10000
	3130	not stunted	not wasted	Not underweight	normal BLL	Male	Yes	food secure	.27000001	-.56	-.34	4.54	6.8336756	69.5	7.94	140.6	18.5-24.9 (normal)	29000
	3131	not stunted	not wasted	Not underweight	normal BLL	Female	Yes	food secure	-.99000001	.25	-.25999999	8.0299997	16.657084	76.5	9.64	147.2	18.5-24.9 (normal)	8000
	3132	not stunted	not wasted	Not underweight	normal BLL	Female	Yes	food secure	-.03	-1.1900001	-.94999999	8.2799997	6.275154	66.1	6.59	152	18.5-24.9 (normal)	6000
	3133	not stunted	not wasted	Not underweight	normal BLL	Female	Yes	food secure	-.88	-.33000001	-.83999997	6.75	6.0451745	63.8	6.6	157.7	>25 (normal)	6000
	3134	not stunted	not wasted	Not underweight	elevated BLL	Male	No	moderately food insecure access	-1	.85000002	.20999999	23.299999	14.12731	75.7	10.36	152	>25 (normal)	8000
	3137	not stunted	not wasted	Not underweight	normal BLL	Male	No	food secure	-1.0700001	-.07	-.56	5.5999999	18.036961	79.4	10.28	143.4	>25 (normal)	6000
	3140	not stunted	not wasted	Not underweight	normal BLL	Female	Yes	food secure	-.75	-.27000001	-.69999999	9.8500004	6.6365503	65	6.91	158.2	18.5-24.9 (normal)	7000
	3142	not stunted	not wasted	Not underweight	normal BLL	Female	Yes	severely food insecure access	-.06	.12	0	6.1300001	6.899384	67	7.61	156.4	18.5-24.9 (normal)	4000
	3143	not stunted	not wasted	Not underweight	normal BLL	Female	No	severely food insecure access	.75999999	-1.22	-.38999999	6.6900001	22.86653	87.8	10.72	154.9	18.5-24.9 (normal)	3000
	3146	not stunted	not wasted	Not underweight	normal BLL	Male	Yes	food secure	-.38	.11	-.19	4.7800002	7.4579055	69	8.27	145.4	18.5-24.9 (normal)	15000
	3148	not stunted	not wasted	Not underweight	normal BLL	Male	Yes	food secure	.40000001	.68000001	.67000002	7.29	8.0164271	71.5	9.27	146.8	18.5-24.9 (normal)	25000
	3149	not stunted	not wasted	Not underweight	normal BLL	Male	Yes	severely food insecure access	-.33000001	-.73000002	-.70999998	6.0799999	21.026694	84.2	10.66	158.8	18.5-24.9 (normal)	10000
	3150	not stunted	not wasted	Not underweight	normal BLL	Female	No	moderately food insecure access	-1.37	.15000001	-.70999998	4.5	7.8521561	65.3	7.25	148.3	18.5-24.9 (normal)	8500
	3152	not stunted	not wasted	Not underweight	normal BLL	Female	Yes	food secure	-2	.83999997	-.38999999	9.0500002	21.815195	78.2	10.51	142.2	>25 (normal)	20000
	3153	not stunted	not wasted	Not underweight	normal BLL	Male	No	severely food insecure access	-.40000001	.89999998	.38999999	3.96	6.275154	67.2	8.39	146.2	>25 (normal)	5000
	3154	not stunted	not wasted	Not underweight	normal BLL	Female	Yes	food secure	-1.6900001	-.06	-.82999998	3.8299999	13.765914	71.6	8.44	144.6	<15.5 (underweight)	9000
	3155	not stunted	not wasted	Not underweight	normal BLL	Male	Yes	moderately food insecure access	.40000001	-1.08	-.62	5	10.776181	75.2	8.74	157		20000
	3156	not stunted	not wasted	Not underweight	normal BLL	Female	Yes	food secure	-.23999999	-.36000001	-.38	5.5999999	18.595483	80.6	9.89	155.4	18.5-24.9 (normal)	10000
	3157	not stunted	not wasted	Not underweight	elevated BLL	Female	Yes	food secure	-1.3200001	1.0599999	.19	10.5	12.418891	71.1	9.25	154.5	18.5-24.9 (normal)	15000
	3158	not stunted	not wasted	Not underweight	normal BLL	Female	Yes	food secure	.38	.88	.81	9.3000002	6.6365503	67.6	8.31	145.7	>25 (normal)	10000
	3159	not stunted	not wasted	Not underweight	normal BLL	Male	Yes	food secure	.16	.73000002	.60000002	8.1000004	8.8377823	72.1	9.45	152.2	18.5-24.9 (normal)	60000
	3160	not stunted	not wasted	Not underweight	normal BLL	Male	Yes	food secure	-1.24	.52999997	-.31	5.02	8.936345	69.1	8.59	147.8	>25 (normal)	7000
	3161	not stunted	not wasted	Not underweight	normal BLL	Female	No	severely food insecure access	-.73000002	1.21	.51999998	9.1999998	9.1663244	68.6	8.81	144.4	18.5-24.9 (normal)	6000
	3162	not stunted	not wasted	Not underweight	normal BLL	Male	Yes	food secure	1.04	.05	.49000001	5.46	11.039014	77	9.94	155	>25 (normal)	12000
	3163	not stunted	not wasted	Not underweight	elevated BLL	Male	Yes	food secure	-.41	-.72000003	-.73000002	10.57	15.671458	78.8	9.64	149.3	18.5-24.9 (normal)	15000
	3164	not stunted	not wasted	Not underweight	normal BLL	Female	Yes	food secure	-1.17	.22	-.47	6.0300002	9.5277207	68	7.9	154.2	18.5-24.9 (normal)	5500
	3165	not stunted	not wasted	Not underweight	normal BLL	Male	No	food secure	-1.16	-.43000001	-.83999997	6.8600001	14.12731	75.3	9.23	158	>25 (normal)	15000
	3166	not stunted	not wasted	Not underweight	normal BLL	Female	Yes	moderately food insecure access	1.26	.01	.56	5.46	9.724846	74.2	9.01	152.5	<15.5 (underweight)	5000
	3167	not stunted	not wasted	Not underweight	normal BLL	Male	Yes	moderately food insecure access	-.70999998	-.70999998	-.86000001	8.1199999	12.123203	74.2	8.81	153.5	<15.5 (underweight)	7000
	3168	not stunted	not wasted	Not underweight	normal BLL	Female	Yes	food secure	-.63999999	.70999998	.22	6.6399999	18.365503	79.2	10.59	152	>25 (normal)	30000
	3169	not stunted	not wasted	Not underweight	normal BLL	Female	Yes	food secure	.66000003	-.23	.20999999	3.71	20.303901	85	10.99	165.6	18.5-24.9 (normal)	12000
	3170	not stunted	not wasted	Not underweight	normal BLL	Male	Yes	food secure	-1.22	.43000001	-.31	8.75	20.862423	81.5	11.12	152.7	18.5-24.9 (normal)	30000
	3171	not stunted	not wasted	Not underweight	normal BLL	Female	Yes	food secure	-.63	-.66000003	-.85000002	5.0500002	8.9034908	68.5	7.4	159	<15.5 (underweight)	6000
	3172	not stunted	not wasted	Not underweight	normal BLL	Female	Yes	food secure	-1.55	.37	-.46000001	5.4200001	19.088296	77.2	9.88	156.5	>25 (normal)	20000
	3173	not stunted	not wasted	Not underweight	normal BLL	Female	Yes	moderately food insecure access	-.50999999	-.79000002	-.81999999	8.1499996	17.87269	79.1	9.24	140	18.5-24.9 (normal)	20000
	3175	not stunted	not wasted	Not underweight	normal BLL	Female	Yes	food secure	.87	-.52999997	0	9.6400003	10.874743	74.8	8.69	156.2	18.5-24.9 (normal)	6000
	3176	not stunted	not wasted	Not underweight	normal BLL	Female	Yes	moderately food insecure access	-.1	.41999999	.25999999	5.5300002	17.117043	79.5	10.37	160	18.5-24.9 (normal)	6000
	3177	not stunted	not wasted	Not underweight	normal BLL	Male	Yes	food secure	-.73000002	.51999998	.05	5.8499999	11.466119	73.4	9.58	147.7	>25 (normal)	20000
	3178	not stunted	not wasted	Not underweight	normal BLL	Female	No	food secure	0	-.62	-.40000001	7.9699998	22.01232	84.6	10.53	154.7	>25 (normal)	15000
	3179	not stunted	not wasted	Not underweight	normal BLL	Male	Yes	moderately food insecure access	-1.09	-.51999998	-.93000001	5.9000001	11.00616	72	8.5	152.3	18.5-24.9 (normal)	12000
	3180	not stunted	not wasted	Not underweight	normal BLL	Male	Yes	food secure	-.60000002	-.51999998	-.69999999	4.3499999	10.316222	72.3	8.56	148	18.5-24.9 (normal)	15000
	3181	not stunted	not wasted	Not underweight	normal BLL	Female	No	severely food insecure access	-1.0599999	-.34	-.92000002	6.6999998	7.2607803	65.2	6.91	146.2	18.5-24.9 (normal)	5000
	3182	not stunted	not wasted	Not underweight	normal BLL	Male	Yes	moderately food insecure access	-.76999998	-.60000002	-.82999998	9.25	17.806982	80	9.94	152	18.5-24.9 (normal)	6000
	3184	not stunted	not wasted	Not underweight	normal BLL	Female	Yes	food secure	-.69	-.07	-.46000001	3.95	8.2792608	67.5	7.59	146.9	<15.5 (underweight)	14000
	3185	not stunted	not wasted	Not underweight	normal BLL	Male	Yes	food secure	-1.6	1.59	.22	8.0600004	6.9322382	65.6	8.47	149	>25 (normal)	10000
	3186	not stunted	not wasted	Not underweight	elevated BLL	Female	Yes	moderately food insecure access	-.73000002	-.50999999	-.72000003	18.5	11.466119	71.5	8.09	151	18.5-24.9 (normal)	8000
	3187	not stunted	not wasted	Not underweight	normal BLL	Female	Yes	mildly food insecure access	.05	.23999999	.17	8.3900003	8.4435318	69.5	8.24	153.4	18.5-24.9 (normal)	8000
	3188	not stunted	not wasted	Not underweight	elevated BLL	Female	Yes	food secure	-.83999997	-.18000001	-.69	10.56	6.6365503	64.8	6.92	146.4	<15.5 (underweight)	10000
	3189	not stunted	not wasted	Not underweight	elevated BLL	Female	Yes	mildly food insecure access	-1.73	-.03	-.85000002	16.139999	12.944559	70.6	8.26	152.4	18.5-24.9 (normal)	7000
	3190	not stunted	not wasted	Not underweight	normal BLL	Female	Yes	moderately food insecure access	-1.25	-.1	-.82999998	7.4000001	7.7864476	65.5	7.13	150	18.5-24.9 (normal)	7000
	3191	stunted	not wasted	Not underweight	elevated BLL	Female	Yes	food secure	-2.1199999	.17	-.93000001	11.96	21.059548	77.2	9.7	144.3	18.5-24.9 (normal)	5000
	3192	not stunted	not wasted	Not underweight	normal BLL	Female	No	mildly food insecure access	-.34	-.63999999	-.73000002	3.1700001	6.3408624	65.5	6.79	150.9	18.5-24.9 (normal)	16000
	3193	not stunted	not wasted	Not underweight	normal BLL	Male	No	food secure	.40000001	-1.04	-.60000002	6.0100002	12.25462	77	9.09	143.2	18.5-24.9 (normal)	6000
	3196	not stunted	not wasted	Not underweight	normal BLL	Male	No	severely food insecure access	-.25	.25999999	.08	7.8000002	10.874743	73.8	9.46	149.1	18.5-24.9 (normal)	5000
	3197	not stunted	not wasted	Not underweight	normal BLL	Male	Yes	mildly food insecure access	.88	-1.65	-.82999998	5.1799998	8.5420945	73.3	8.01	157.6	18.5-24.9 (normal)	4000
	3198	not stunted	not wasted	Not underweight	normal BLL	Male	Yes	mildly food insecure access	-.14	.23	.07	5.0900002	16.62423	80.5	10.74	140	18.5-24.9 (normal)	10000
	3199	not stunted	not wasted	Not underweight	elevated BLL	Female	Yes	severely food insecure access	.15000001	-.79000002	-.5	12.17	15.441478	78.4	9.12	152.8	<15.5 (underweight)	7000
	3200	not stunted	not wasted	Not underweight	normal BLL	Male	Yes	food secure	-1.5700001	.13	-.73000002	8.0699997	23.195072	82.4	11.03	145.9	<15.5 (underweight)	10000
	3201	not stunted	not wasted	Not underweight	normal BLL	Female	No	food secure	.46000001	-.72000003	-.34	7.5999999	7.2936345	68.8	7.42	152.5		6000
	3202	not stunted	not wasted	Not underweight	normal BLL	Female	Yes	food secure	.93000001	-1.6	-.75	5.1900001	9.2977413	72.8	7.58	157.3	18.5-24.9 (normal)	10000
	3203	not stunted	not wasted	Not underweight	normal BLL	Male	Yes	moderately food insecure access	.09	-.57999998	-.38999999	6.0500002	11.86037	75.8	9.21	149	18.5-24.9 (normal)	10000
	3204	not stunted	not wasted	Not underweight	normal BLL	Male	No	severely food insecure access	-1.15	.27000001	-.49000001	7.0599999	8.1806982	68.3	8.22	149.9	<15.5 (underweight)	7000
	3206	not stunted	not wasted	Not underweight	normal BLL	Male	Yes	food secure	-1.1900001	-.07	-.60000002	7.04	17.314168	78.4	10.1	156.3	18.5-24.9 (normal)	30000
	3207	not stunted	not wasted	Not underweight	normal BLL	Male	Yes	food secure	-.77999997	.13	-.34999999	5.4499998	9.2977413	70.6	8.65	154.7	18.5-24.9 (normal)	10000
	3208	not stunted	not wasted	Not underweight	normal BLL	Female	Yes	moderately food insecure access	-1.26	.98000002	-.07	7.8400002	6.4722793	63.6	7.4	148.2	18.5-24.9 (normal)	5000
	3209	not stunted	not wasted	Not underweight	normal BLL	Male	Yes	food secure	-.46000001	.25999999	-.04	7.8499999	16.952772	80	10.68	147.5	18.5-24.9 (normal)	15000
	3210	not stunted	not wasted	Not underweight	normal BLL	Male	Yes	food secure	.15000001	-.23999999	-.16	4.8499999	7.687885	70.5	8.37	147.3	18.5-24.9 (normal)	6000
	3211	not stunted	not wasted	Not underweight	normal BLL	Male	Yes	food secure	-.28	-.99000001	-.87	7.8899999	11.433265	74.4	8.65	153.3	18.5-24.9 (normal)	10000
	3212	not stunted	not wasted	Not underweight	normal BLL	Male	Yes	moderately food insecure access	-.66000003	-.44999999	-.77999997	8.54	6.6365503	67.2	7.5	149.6	18.5-24.9 (normal)	13000
	3213	not stunted	not wasted	Not underweight	normal BLL	Female	Yes	food secure	-.38	-1	-.88	6.8600001	13.240246	74.5	8.29	147.7	18.5-24.9 (normal)	8000
	3214	not stunted	not wasted	Not underweight	elevated BLL	Female	Yes	food secure	-.73000002	-.57999998	-.73000002	10.02	14.521561	75	8.69			10000
	3215	not stunted	not wasted	Not underweight	normal BLL	Female	Yes	moderately food insecure access	-.92000002	-.05	-.63	7.25	6.899384	65	7.05	146.2	18.5-24.9 (normal)	10000
	3216	not stunted	not wasted	Not underweight	elevated BLL	Female	Yes	moderately food insecure access	-.27000001	.33000001	.13	10.43	15.671458	77.5	9.9	147.1	18.5-24.9 (normal)	6000
	3217	not stunted	not wasted	Not underweight	elevated BLL	Female	No	moderately food insecure access	-.20999999	-.60000002	-.62	13.83	6.4722793	66	6.92	152	18.5-24.9 (normal)	4000
	3219	not stunted	not wasted	Not underweight	normal BLL	Female	Yes	severely food insecure access	-1.14	.68000001	-.22	7.8400002	6.7679671	64.3	7.37	149.4	18.5-24.9 (normal)	3000
	3222	stunted	not wasted	Not underweight	elevated BLL	Female	Yes	severely food insecure access	-2.3	.2	-.93000001	17.469999	17.314168	73.4	9.01	147.9	18.5-24.9 (normal)	6000
	3223	not stunted	not wasted	Not underweight	elevated BLL	Male	No	moderately food insecure access	-.60000002	.15000001	-.15000001	13.01	14.324435	76.9	10	147.3	>25 (normal)	3000
	3224	not stunted	not wasted	Not underweight		Male	Yes	food secure	.13	-.60000002	-.43000001		16.722793	81.3	10.18	153.7	>25 (normal)	30000
	3225	not stunted	not wasted	Not underweight	normal BLL	Male	No	severely food insecure access	.46000001	-.25999999	-.01	4.8600001	6.4394251	69.3	8.09	147.8	18.5-24.9 (normal)	8000
	3226	not stunted	not wasted	Not underweight		Male	Yes	food secure	-.88999999	1.1799999	.31		6.1765914	66	8.28	155.5	18.5-24.9 (normal)	7000
	3227	not stunted	not wasted	Not underweight		Female	Yes	mildly food insecure access	.64999998	-.94999999	-.41		9.7905544	72.8	8.02	156.8	18.5-24.9 (normal)	5500
	3228	not stunted	not wasted	Not underweight	normal BLL	Male	Yes	food secure	.88	.12	.47	6.73	12.123203	78	10.18			8000
	3232	not stunted	not wasted	Not underweight	normal BLL	Male	Yes	mildly food insecure access	-1.78	-.31	-1.05	8.5299997	14.554415	74.2	9.1	157	<15.5 (underweight)	10000
	3235	not stunted	not wasted	Not underweight		Male	No	severely food insecure access	-.50999999	-.31	-.56999999		8.0164271	69.5	8.1	150.3	18.5-24.9 (normal)	7000
	3236	not stunted	not wasted	Not underweight	normal BLL	Female	No	moderately food insecure access	-.93000001	0	-.60000002	9.1899996	6.6365503	64.6	6.99	150	18.5-24.9 (normal)	10000
	3237	not stunted	not wasted	Not underweight	normal BLL	Male	No	food secure	-1.8	.88999999	-.28	9.3299999	22.932238	81.5	11.56	138.4	18.5-24.9 (normal)	6000
	3238	not stunted	not wasted	Not underweight	normal BLL	Female	Yes	food secure	-1.63	.34999999	-.47999999	9.1800003	14.554415	72.6	8.97	145.9	18.5-24.9 (normal)	12000
	3240	not stunted	not wasted	Not underweight	normal BLL	Female	Yes	food secure	-.85000002	.58999997	.02	7.73	10.644764	70.2	8.66	147.3	18.5-24.9 (normal)	7000
	3241	not stunted	not wasted	Not underweight	normal BLL	Female	Yes	food secure	-.75	.13	-.38999999	3.97	6.9650924	65.5	7.28	142.7	18.5-24.9 (normal)	10000
	3242	not stunted	not wasted	Not underweight	elevated BLL	Female	Yes	mildly food insecure access	-1.66	.02	-.75	14.56	14.061602	72	8.58	145.5	>25 (normal)	9000
	3243	not stunted	not wasted	Not underweight	elevated BLL	Male	Yes	mildly food insecure access	.03	.52999997	.40000001	15.8	9.724846	73	9.5	155.7	18.5-24.9 (normal)	4000
	3244	not stunted	not wasted	Not underweight	elevated BLL	Female	Yes	moderately food insecure access	-.82999998	-.5	-.72000003	14.49	14.225873	74.4	8.64	145.4	18.5-24.9 (normal)	4000
	3245	not stunted	not wasted	Not underweight	normal BLL	Female	Yes	food secure	-.66000003	-.23999999	-.46000001	6.3499999	15.572895	76.3	9.19	146	18.5-24.9 (normal)	7000
	3246	not stunted	not wasted	Not underweight	normal BLL	Female	Yes	moderately food insecure access	-1.04	.31	-.46000001	7.4099998	6.0780287	63.5	6.93	148		5000
	3247	stunted	not wasted	Not underweight	elevated BLL	Female	Yes	food secure	-2.03	.33000001	-.70999998	12.41	14.160164	71.1	8.64	145.5	>25 (normal)	10000
	3248	not stunted	not wasted	Not underweight	elevated BLL	Female	Yes	moderately food insecure access	-1.49	-.22	-.83999997	13.72	13.634497	72	8.4	152.2	18.5-24.9 (normal)	18500
	3249	not stunted	not wasted	Not underweight	elevated BLL	Female	No	food secure	-1.11	-.25	-.75	18.32	23.49076	82.4	10.37	150.5	18.5-24.9 (normal)	14000
	3250	not stunted	not wasted	Not underweight	normal BLL	Female	Yes	food secure	-1.3	.60000002	-.40000001	7.3699999	6.4065708	63.4	7.09	144.4	18.5-24.9 (normal)	6000
	3251	not stunted	not wasted	Not underweight	normal BLL	Female	No	mildly food insecure access	-.41999999	.43000001	.06	6.2399998	8.312115	68.2	8.1	142.3	>25 (normal)	8000
	3252	not stunted	not wasted	Not underweight	elevated BLL	Male	Yes	food secure	-1.59	-.27000001	-1.01	17.809999	21.519507	81	10.4	149	18.5-24.9 (normal)	8000
	3253	not stunted	not wasted	Not underweight	normal BLL	Female	Yes	food secure	-1.47	.58999997	-.28999999	7.2800002	10.940452	69	8.4	148	18.5-24.9 (normal)	8000
	3254	not stunted	not wasted	Not underweight	normal BLL	Female	Yes	moderately food insecure access	-.81	-.34	-.74000001	5.6999998	8.1149897	67	7.3	148.5	18.5-24.9 (normal)	9000
	3255	not stunted	not wasted	Not underweight	normal BLL	Female	Yes	moderately food insecure access	-.12	.44	.22	9.54	7.1950719	67.3	7.91	148.7	18.5-24.9 (normal)	10000
	3256	not stunted	not wasted	Not underweight	normal BLL	Female	Yes	mildly food insecure access	-1.6799999	.67000002	-.52999997	6.4000001	7.4250513	64	7.29	158	18.5-24.9 (normal)	7000
	3257	not stunted	not wasted	Not underweight	normal BLL	Female	Yes	mildly food insecure access	-1.6900001	.13	-.67000002	7.5999999	15.112936	73	8.87	143	<15.5 (underweight)	8000
	3258	not stunted	not wasted	Not underweight	normal BLL	Male	Yes	food secure	-1.25	.23	-.38	6.1999998	15.014374	76	9.89	149.4	18.5-24.9 (normal)	12000
	3259	not stunted	not wasted	Not underweight	normal BLL	Male	Yes	food secure	-1.72	.33000001	-.85000002	5.3800001	6.5708419	64.8	7.42	145	>25 (normal)	10000
	3260	not stunted	not wasted	Not underweight	normal BLL	Female	Yes	food secure	-.2	-.12	-.2	7.27	10.086242	71.1	8.3	142.8	18.5-24.9 (normal)	8000
	3261	not stunted	not wasted	Not underweight	normal BLL	Male	Yes	food secure	-.70999998	.09	-.28	9.6000004	17.544148	79.9	10.51	150.7	18.5-24.9 (normal)	10000
	3262	not stunted	not wasted	Not underweight	elevated BLL	Female	Yes	mildly food insecure access	.15000001	.34999999	.34	12.7	18.825462	82	10.85	145	<15.5 (underweight)	10000
	3263	not stunted	not wasted	Not underweight	normal BLL	Female	Yes	food secure	.1	-.63	-.40000001	5.4400001	13.963039	76.6	8.93	148	18.5-24.9 (normal)	15000
	3264	not stunted	not wasted	Not underweight	normal BLL	Female	Yes	food secure	-.73000002	-.83999997	-.94999999	8.96	12.320329	72.5	8.04	149.4	18.5-24.9 (normal)	6500
	3265	not stunted	not wasted	Not underweight	normal BLL	Male	Yes	moderately food insecure access	-1.1799999	1.5	.41	8.5900002	6.9979466	66.6	8.67	152.5	>25 (normal)	30000
	3266	not stunted	not wasted	Not underweight	normal BLL	Male	Yes	moderately food insecure access	-1.96	.30000001	-1.03	5.0900002	6.5051335	64.2	7.25	147.3	18.5-24.9 (normal)	6000
	3267	not stunted	not wasted	Not underweight	normal BLL	Male	Yes	food secure	-.43000001	-.23999999	-.44999999	8.2200003	9.0020534	71	8.48	154	<15.5 (underweight)	6000
	3268	not stunted	not wasted	Not underweight	normal BLL	Female	Yes	food secure	.28	-.69	-.41	4.5700002	6.0780287	66.5	6.97	154.5	18.5-24.9 (normal)	10000
	3269	not stunted	not wasted	Not underweight	normal BLL	Male	No	moderately food insecure access	-1.33	-.16	-.95999998	4.4200001	7.1622177	66.5	7.52	141	<15.5 (underweight)	9000
	3270	stunted	not wasted	Not underweight	normal BLL	Male	Yes	severely food insecure access	-2.05	.56999999	-.51999998	5.7600002	14.521561	73.5	9.64	144.1	18.5-24.9 (normal)	4000
	3271	not stunted	not wasted	Not underweight	normal BLL	Male	Yes	mildly food insecure access	-1.1900001	.34999999	-.25999999	8.5	14.488706	75.6	9.91	156.2	<15.5 (underweight)	6000
	3272	not stunted	not wasted	Not underweight	elevated BLL	Female	Yes	food secure	-.47	.17	-.08	10.44	16	77.3	9.72	144.2	18.5-24.9 (normal)	10000
	3273	not stunted	not wasted	Not underweight	elevated BLL	Female	Yes	food secure	-1.11	.27000001	-.41	13.1	9.100616	67.6	7.85	150.5	<15.5 (underweight)	10000
	3274	not stunted	not wasted	Not underweight	normal BLL	Male	Yes	food secure	-.56	-.27000001	-.58999997	7.96	6.6365503	67.4	7.66	151.7	<15.5 (underweight)	10000
	3275	not stunted	not wasted	Not underweight	normal BLL	Female	Yes	food secure	1.26	.38999999	.92000002	4.6399999	5.7166324	68.1	8.05	157.8	18.5-24.9 (normal)	6000
	3276	not stunted	not wasted	Not underweight	normal BLL	Male	No	moderately food insecure access	-1	1.12	.19	8.8900003	6.0123203	65.5	8.11	153.5	>25 (normal)	5000
	3277	not stunted	not wasted	Not underweight	normal BLL	Female	Yes	food secure	-1.15	-.12	-.85000002	6.2399998	6.2422998	63.5	6.66	142	18.5-24.9 (normal)	7000
	3278	not stunted	not wasted	Not underweight	normal BLL	Female	Yes	food secure	-1	.28999999	-.23	6.8200002	12.386037	71.9	8.78	158	>25 (normal)	10000
	3279	not stunted	not wasted	Not underweight	normal BLL	Male	Yes	moderately food insecure access	-1.58	.02	-.75	6.2600002	12.188912	72.2	8.93	137.2	>25 (normal)	6000
	3282	not stunted	not wasted	Not underweight	normal BLL	Female	Yes	food secure	-.88999999	.72000003	-.05	4.8499999	6.1765914	64	7.32	145	18.5-24.9 (normal)	7000
	3284	not stunted	not wasted	Not underweight	normal BLL	Male	Yes	food secure	-.04	-1.24	-1	5.3099999	7.2936345	69.5	7.52	160.7	18.5-24.9 (normal)	10000
	3285	not stunted	not wasted	Not underweight	normal BLL	Female	Yes	food secure	-1.48	.47999999	-.56999999	6.6799998	7.0965092	64	7.16	152.5	>25 (normal)	15000
	3286	not stunted	not wasted	Not underweight	normal BLL	Male	Yes	food secure	-1.41	.01	-.83999997	4.4299998	8.0821355	67.6	7.88	146.4	<15.5 (underweight)	13000
	3287	not stunted	not wasted	Not underweight	normal BLL	Male	Yes	food secure	-.17	-.34999999	-.41999999	4.2199998	6.4065708	67.9	7.72	148.5	18.5-24.9 (normal)	8000
	3288	not stunted	not wasted	Not underweight	normal BLL	Male	Yes	food secure	-.17	-.47999999	-.43000001	9.6000004	12.123203	75.5	9.23	144.5	18.5-24.9 (normal)	6000
	3289	not stunted	not wasted	Not underweight	normal BLL	Male	Yes	food secure	-1.45	1.0700001	-.11	4.4000001	6.4394251	65.2	8	162.6	18.5-24.9 (normal)	20000
	3290	not stunted	not wasted	Not underweight	normal BLL	Male	Yes	food secure	.14	-.56999999	-.41	6.0300002	6.1765914	68.2	7.65	146.3	>25 (normal)	20000
	3291	not stunted	not wasted	Not underweight	elevated BLL	Male	No	food secure	-2	.62	-.44999999	14.2	14.915811	74	9.79	143.8	<15.5 (underweight)	9000
	3292	not stunted	not wasted	Not underweight	normal BLL	Male	Yes	food secure	-.66000003	-.63	-.77999997	6.1300001	16.197125	78.7	9.69	153.6	18.5-24.9 (normal)	16000
	3293	not stunted	not wasted	Not underweight	normal BLL	Female	Yes	food secure	-.13	.13	-.04	5.0999999	6.0451745	65.5	7.28	155.5	>25 (normal)	35000
	3294	not stunted	not wasted	Not underweight	normal BLL	Female	Yes	food secure	-1.8099999	-.12	-.98000002	4.5999999	20.303901	77.5	9.51	148.1	18.5-24.9 (normal)	4500
	3296	stunted	not wasted	Not underweight	normal BLL	Male	Yes	mildly food insecure access	-2.0899999	.46000001	-.91000003	6.0999999	8.0821355	66.1	7.82	152.5	<15.5 (underweight)	7000
	3297	not stunted	not wasted	Not underweight	normal BLL	Male	Yes	food secure	-1.22	-.33000001	-.98000002	5.1100001	8.2135524	68.2	7.8	143.4	<15.5 (underweight)	9000
	3298	not stunted	not wasted	Not underweight	normal BLL	Female	Yes	food secure	-.97000003	-.5	-.98000002	4.48	7.3921971	65.6	6.9	142.8	18.5-24.9 (normal)	9000
	3300	not stunted	not wasted	Not underweight	normal BLL	Male	Yes	food secure	-1.51	-.14	-.86000001	3.1099999	11.597536	71.7	8.7	145.6	18.5-24.9 (normal)	15000
	3301	not stunted	not wasted	Not underweight	normal BLL	Female	Yes	food secure	-1.11	-.07	-.73000002	4.4099998	7.6221766	65.6	7.17	151.3	18.5-24.9 (normal)	6000
	3302	not stunted	not wasted	Not underweight	normal BLL	Male	Yes	food secure	-.94999999	-.13	-.64999998	3.03	9.1334702	70	8.33	153.5	18.5-24.9 (normal)	150000
	3303	not stunted	not wasted	Not underweight	normal BLL	Female	Yes	food secure	.69999999	.41999999	.63	5.3299999	6.7351129	68.5	8.16	161	18.5-24.9 (normal)	10000
	3304	not stunted	not wasted	Not underweight	normal BLL	Male	Yes	food secure	.89999998	.60000002	.81	4.7600002	15.244353	81.7	11.33	158	>25 (normal)	9000
	3305	not stunted	not wasted	Not underweight	normal BLL	Female	Yes	food secure	-.75	.13	-.33000001	4.3200002	8.9034908	68.2	7.88	160.2	<15.5 (underweight)	10000
	3306	not stunted	not wasted	Not underweight	normal BLL	Female	Yes	moderately food insecure access	.22	.1	.14	7.79	6.9979466	67.8	7.77	153.4	18.5-24.9 (normal)	8000
	3307	not stunted	not wasted	Not underweight	normal BLL	Male	Yes	food secure	-1.45	-.28	-.94	4.1999998	11.301848	71.5	8.56	158	<15.5 (underweight)	6000
	3308	not stunted	not wasted	Not underweight	elevated BLL	Male	Yes	food secure	-1.03	.38999999	-.18000001	11.13	12.451745	73.8	9.56	147	18.5-24.9 (normal)	6000
	3309	not stunted	not wasted	Not underweight	elevated BLL	Female	Yes	severely food insecure access	-.08	-.36000001	-.34999999	10.58	8.7392197	69.6	7.82	149.2	>25 (normal)	3000
	3310	not stunted	not wasted	Not underweight	normal BLL	Female	Yes	moderately food insecure access	-.64999998	.13	-.33000001	7.0300002	6.5379877	65.1	7.19	156.5	<15.5 (underweight)	4000
	3311	not stunted	not wasted	Not underweight	normal BLL	Male	Yes	food secure	.85000002	-.34999999	.14	6.3000002	5.9794661	69.4	8.05	164.1	18.5-24.9 (normal)	8000
	3312	not stunted	not wasted	Not underweight	normal BLL	Male	Yes	food secure	.66000003	-1.0700001	-.51999998	8.8000002	12.156057	77.5	9.15	157.2	18.5-24.9 (normal)	10000
	3313	not stunted	not wasted	Not underweight	normal BLL	Female	Yes	food secure	-.44	-.49000001	-.56	4.3000002	21.519507	82.8	10.24	151	<15.5 (underweight)	12000
	3314	not stunted	not wasted	Not underweight	normal BLL	Male	Yes	food secure	-.46000001	-.41	-.62	6.6999998	7.2936345	68.6	7.84	147.01	18.5-24.9 (normal)	4000
	3315	not stunted	not wasted	Not underweight	elevated BLL	Female	Yes	food secure	-1.24	1.1	.13	11	8.5092402	66.5	8.22	151.1	<15.5 (underweight)	15000
	3316	not stunted	not wasted	Not underweight	normal BLL	Male	No	moderately food insecure access	-.38999999	-.23	-.46000001	6	7.063655	68.4	7.91	152	18.5-24.9 (normal)	8000
	3317	not stunted	not wasted	Not underweight	elevated BLL	Female	Yes	food secure	-1.21	.79000002	-.2	11.8	6.1437372	63.2	7.17	146.4	>25 (normal)	20000
	3318	not stunted	not wasted	Not underweight		Male	Yes	food secure	.04	.72000003	.5		6.2422998	68.1	8.48	161.6	18.5-24.9 (normal)	15000
	3319	not stunted	not wasted	Not underweight	normal BLL	Male	Yes	food secure	-.07	-1.15	-.95999998	6.9000001	7.2607803	69.4	7.55	149.4	18.5-24.9 (normal)	10000
	3320	not stunted	not wasted	Not underweight	normal BLL	Male	Yes	severely food insecure access	.11	.34999999	.25999999	5.1500001	7.1950719	69.7	8.6	162.6	18.5-24.9 (normal)	7000
	3321	not stunted	not wasted	Not underweight	elevated BLL	Male	No	food secure	-1.67	.23999999	-.81	10.99	8.2135524	67.2	7.94	149.5	18.5-24.9 (normal)	6000
	3322	not stunted	not wasted	Not underweight	normal BLL	Male	Yes	food secure	-.83999997	.5	-.17	9.2600002	6.899384	67.2	8.11	149.1	>25 (normal)	9000
	3323	not stunted	not wasted	Not underweight	elevated BLL	Male	Yes	mildly food insecure access	-.07	-1.02	-.86000001	15.95	7.3264887	69.5	7.65	154.5	18.5-24.9 (normal)	10000
	3324	not stunted	not wasted	Not underweight	normal BLL	Male	Yes	mildly food insecure access	-.94999999	-.58999997	-1.04	6.9099998	7.4907598	67.8	7.55	145.1	18.5-24.9 (normal)	5000
	3325	not stunted	not wasted	Not underweight	normal BLL	Male	Yes	food secure	-.49000001	-.47999999	-.69999999	6.7399998	6.8665298	67.9	7.64	151.5	>25 (normal)	60000
	3326	not stunted	not wasted	Not underweight	normal BLL	Male	Yes	food secure	-1.37	.14	-.50999999	5.2399998	16.657084	77.3	10.07	149.7	18.5-24.9 (normal)	7000
	3327	not stunted	not wasted	Not underweight	normal BLL	Male	No	food secure	.06	.54000002	.37	6.6199999	6.4722793	68.5	8.45	154.3	>25 (normal)	12000
	3328	not stunted	not wasted	Not underweight	normal BLL	Female	Yes	moderately food insecure access	-.91000003	-.2	-.69	6.96	8.1478439	66.8	7.35	143.3	18.5-24.9 (normal)	12000
	3329	not stunted	not wasted	Not underweight	elevated BLL	Female	Yes	food secure	-.25999999	-.95999998	-.80000001	13.2	12.550308	74	8.23	150	18.5-24.9 (normal)	7000
	3330	not stunted	not wasted	Not underweight	elevated BLL	Female	Yes	mildly food insecure access	-.81	-.1	-.47	10.28	10.973306	70.7	8.23	149.3	18.5-24.9 (normal)	30000
	3331	not stunted	not wasted	Not underweight	normal BLL	Male	Yes	food secure	-.55000001	.47999999	.13	4.9699998	14.652977	77.4	10.38	142.7	18.5-24.9 (normal)	7000
	3332	not stunted	not wasted	Not underweight	normal BLL	Male	Yes	food secure	-1.14	.04	-.55000001	6.7800002	10.677618	71.5	8.79	158.4	18.5-24.9 (normal)	1000
	3333	not stunted	not wasted	Not underweight	normal BLL	Male	No	moderately food insecure access	-1.6900001	.23999999	-.88	5.4899998	6.9979466	65.5	7.53	151.3	18.5-24.9 (normal)	8000
	3334	not stunted	not wasted	Not underweight	elevated BLL	Male	Yes	mildly food insecure access	-.74000001	-.76999998	-.88999999	11.94	13.240246	75.4	9	149	18.5-24.9 (normal)	8000
	3335	not stunted	not wasted	Not underweight	elevated BLL	Male	Yes	food secure	-.34999999	.56999999	.16	11.52	6.2094456	67.2	8.16	149.2	18.5-24.9 (normal)	15000
	3336	not stunted	not wasted	Not underweight	elevated BLL	Male	Yes	food secure	-1.49	-.25	-.86000001	10.06	15.737166	76.1	9.52	149.5	18.5-24.9 (normal)	8000
	3337	not stunted	not wasted	Not underweight	normal BLL	Female	No	severely food insecure access	-1.59	2.3	.82999998	6.6599998	8.0164271	65	8.81	149	<15.5 (underweight)	7000
	3338	not stunted	not wasted	Not underweight	normal BLL	Male	Yes	food secure	-.68000001	.01	-.34999999	8.7299995	23.227926	85.1	11.53	146	18.5-24.9 (normal)	15000
	3339	not stunted	not wasted	Not underweight	normal BLL	Male	Yes	food secure	.05	.43000001	.28999999	5.5900002	7.9178645	70.6	8.87	145.5	18.5-24.9 (normal)	10000
	3340	not stunted	not wasted	Not underweight	normal BLL	Female	Yes	severely food insecure access	.92000002	.23	.61000001	7.9499998	6.110883	68	7.91	143.1	18.5-24.9 (normal)	10000
	3341	not stunted	not wasted	Not underweight	elevated BLL	Male	Yes	food secure	-1.34	.1	-.61000001	10.77	20.895277	81.2	10.76	154.8	18.5-24.9 (normal)	10000
	3342	not stunted	not wasted	Not underweight	normal BLL	Male	Yes	moderately food insecure access	-1.77	1.28	-.12	6	7.4907598	66	8.35	141.8	18.5-24.9 (normal)	12000
	3343	not stunted	not wasted	Not underweight	normal BLL	Female	Yes	food secure	-.11	-.43000001	-.41	4.9200001	9.1663244	70.1	7.87	152.9	<15.5 (underweight)	12000
	3345	not stunted	not wasted	Not underweight	normal BLL	Male	Yes	food secure	-.37	-.63999999	-.63999999	8.5100002	23.063655	85.9	11.13	152	>25 (normal)	8000
	3346	not stunted	not wasted	Not underweight	normal BLL	Female	Yes	food secure	-.5	-.85000002	-.83999997	8.6400003	15.342916	76.5	8.74	146.3	18.5-24.9 (normal)	8000
	3347	not stunted	not wasted	Not underweight	normal BLL	Female	Yes	food secure	-.83999997	-.60000002	-.82999998	5.6300001	18.332649	78.6	9.31	153.3	>25 (normal)	10000
	3348	not stunted	not wasted	Not underweight	normal BLL	Male	No	food secure	-1.24	.94	.03	7.98	22.735113	83	11.94	153.5	18.5-24.9 (normal)	8000
	3349	not stunted	not wasted	Not underweight	normal BLL	Female	Yes	moderately food insecure access	2.3800001	-.38	.70999998	8.3999996	10.743326	78.4	9.45	147.5	18.5-24.9 (normal)	8000
	3351	not stunted	not wasted	Not underweight	normal BLL	Female	Yes	food secure	-1.5700001	.20999999	-.56999999	4.1100001	17.839836	76	9.51	156	>25 (normal)	7000
	3352	not stunted	not wasted	Not underweight	normal BLL	Male	Yes	food secure	.1	-.67000002	-.41	6.5999999	22.275154	86.6	11.27	142.5	>25 (normal)	10000
	3353	not stunted	not wasted	Not underweight	normal BLL	Female	No	food secure	-.49000001	-.40000001	-.63	8.6199999	6.9650924	66.1	7.07	150.3	<15.5 (underweight)	5000
	3354	not stunted	not wasted	Not underweight	elevated BLL	Female	Yes	severely food insecure access	-.34999999	-.66000003	-.70999998	11.4	8.4106776	68.5	7.4	149	<15.5 (underweight)	8000
	3355	not stunted	not wasted	Not underweight	normal BLL	Male	Yes	food secure	-.34	1.42	.86000001	4.98	8.1149897	70	9.49	152.3	>25 (normal)	6000
	3356	not stunted	not wasted	Not underweight	normal BLL	Female	Yes	moderately food insecure access	-.56	-.46000001	-.60000002	8.3299999	20.303901	81.3	9.95	155.5	18.5-24.9 (normal)	10000
	3357	not stunted	not wasted	Not underweight	normal BLL	Male	Yes	food secure	-1.52	2.0799999	.88999999	6.73	12.057495	72.2	10.64	165.5	18.5-24.9 (normal)	15000
	3359	not stunted	not wasted	Not underweight	normal BLL	Male	No	severely food insecure access	-1.41	.60000002	-.38	6.0500002	8.5420945	68.2	8.42	138.5	18.5-24.9 (normal)	5000
	3360	not stunted	not wasted	Not underweight	normal BLL	Male	Yes	food secure	-.03	-.55000001	-.41999999	5.6999998	13.043121	76.9	9.44	150.9	18.5-24.9 (normal)	8000
	3361	not stunted	not wasted	Not underweight	normal BLL	Male	Yes	food secure	-.63	-.73000002	-.86000001	8.04	17.938398	80.5	9.93	144.6	18.5-24.9 (normal)	10000
	3362	not stunted	not wasted	Not underweight	normal BLL	Male	Yes	food secure	-1.58	1.8	.68000001	4.7600002	13.864476	74	10.84	151.8	18.5-24.9 (normal)	4000
	3363	not stunted	not wasted	Not underweight	normal BLL	Male	No	food secure	-1.12	-.52999997	-.93000001	5.71	11.926078	73	8.7	153.4	<15.5 (underweight)	6000
	3364	not stunted	not wasted	Not underweight	normal BLL	Female	Yes	food secure	-.36000001	-.55000001	-.55000001	8.6000004	13.10883	74.4	8.6	149.5	18.5-24.9 (normal)	7000
	3365	not stunted	not wasted	Not underweight	normal BLL	Male	No	moderately food insecure access	-1.73	.27000001	-.91000003	3.46	6.4394251	64.6	7.33	145.7	18.5-24.9 (normal)	8000
	3366	not stunted	not wasted	Not underweight	normal BLL	Male	Yes	food secure	.81999999	.67000002	.88	8.5100002	11.268994	76.8	10.43	148.4	18.5-24.9 (normal)	50000
	3367	not stunted	not wasted	Not underweight	normal BLL	Male	No	moderately food insecure access	.09	-.2	-.13	4.3299999	14.390144	78.7	10.04	151.6	>25 (normal)	10000
	3368	not stunted	not wasted	Not underweight	normal BLL	Female	Yes	food secure	-1.63	.54000002	-.34	7.27	13.995893	72	9	149	>25 (normal)	7000
	3369	not stunted	not wasted	Not underweight	normal BLL	Female	Yes	moderately food insecure access	-1.33	.03	-.57999998	4.23	17.117043	76	9.36	152.8	18.5-24.9 (normal)	20000
	3372	not stunted	not wasted	Not underweight	normal BLL	Female	Yes	food secure	.15000001	-.46000001	-.28	4.1399999	9.9548255	71.8	8.18	156.6	18.5-24.9 (normal)	40000
	3373	not stunted	not wasted	Not underweight	normal BLL	Male	Yes	food secure	-.77999997	-.30000001	-.73000002	7.29	7.2279261	67.8	7.73	158	<15.5 (underweight)	7000
	3374	not stunted	not wasted	Not underweight	normal BLL	Male	Yes	food secure	-1.75	.62	-.67000002	7.1100001	6.1437372	64.1	7.42	152.8	18.5-24.9 (normal)	20000
	3377	not stunted	not wasted	Not underweight	normal BLL	Male	Yes	food secure	-1.02	-.67000002	-.99000001	4.8600001	11.466119	72.7	8.54	154.2	>25 (normal)	30000
	3378	not stunted	not wasted	Not underweight	normal BLL	Male	Yes	moderately food insecure access	-1.0700001	-.23999999	-.85000002	5.71	7.4579055	67.5	7.7	147.2	<15.5 (underweight)	8000
	3379	not stunted	not wasted	Not underweight	normal BLL	Male	Yes	food secure	.56999999	.94999999	.95999998	5.9200001	7.7535934	71.5	9.48	153.6	18.5-24.9 (normal)	12000
	3380	not stunted	not wasted	Not underweight	normal BLL	Female	Yes	food secure	-1	1.8	.86000001	6.2199998	9.9876797	69	9.42	147	18.5-24.9 (normal)	11000
	3381	not stunted	not wasted	Not underweight	elevated BLL	Female	Yes	food secure	.22	.01	.16	11.6	20.632444	84	10.99	156.6	18.5-24.9 (normal)	20000
	3382	stunted	not wasted	Not underweight	normal BLL	Male	Yes	food secure	-2.7	1.34	-.36000001	9.0799999	12.550308	69.9	9.4	151.8	18.5-24.9 (normal)	10000
	3384	not stunted	not wasted	Not underweight	elevated BLL	Male	No	food secure	-.67000002	-.50999999	-.73000002	11.71	10.283368	72.1	8.53	153	<15.5 (underweight)	5000
	3385	not stunted	not wasted	Not underweight	elevated BLL	Male	Yes	food secure	-.73000002	-.31999999	-.58999997	10.66	11.466119	73.4	8.93	153.9	18.5-24.9 (normal)	7000
	3386	not stunted	not wasted	Not underweight	normal BLL	Male	No	food secure	-1.48	.31999999	-.65	6.3699999	8.1149897	67.5	8.06	148.6	18.5-24.9 (normal)	7000
	3387	not stunted	not wasted	Not underweight	normal BLL	Female	Yes	food secure	-1.04	-.18000001	-.60000002	6.4899998	12.845996	72.3	8.49	156.8	18.5-24.9 (normal)	10000
	3388	not stunted	not wasted	Not underweight	normal BLL	Female	No	food secure	-.1	-.13	-.20999999	7.3099999	6.9650924	67	7.44	149.2	18.5-24.9 (normal)	10000
	3389	not stunted	not wasted	Not underweight	elevated BLL	Male	Yes	moderately food insecure access	-1.1799999	.07	-.60000002	13.12	9.5277207	70	8.47	160	<15.5 (underweight)	12000
	3390	stunted	not wasted	Not underweight	normal BLL	Female	Yes	moderately food insecure access	-2.53	.83999997	-.89	7.6599998	8.5749487	63.5	7.28	150.5	18.5-24.9 (normal)	3300
	3391	not stunted	not wasted	Not underweight	normal BLL	Female	Yes	food secure	-1.3	.50999999	-.22	8.5600004	12.648871	71.4	8.85	147.8	>25 (normal)	15000
	3392	not stunted	not wasted	Not underweight	normal BLL	Female	Yes	food secure	-.86000001	-.57999998	-.83999997	8.3199997	19.022587	79.2	9.43	155	18.5-24.9 (normal)	15000
	3393	not stunted	not wasted	Not underweight	elevated BLL	Female	Yes	food secure	-1.37	-.12	-.77999997	19.9	21.026694	79.5	9.88	153.4	18.5-24.9 (normal)	13000
	3394	not stunted	not wasted	Not underweight	elevated BLL	Female	No	food secure	-.43000001	-.19	-.44	20.870001	6.8008214	66	7.18	157.4	>25 (normal)	6000
	3395	stunted	not wasted	Not underweight	normal BLL	Female	Yes	food secure	-2.27	.94	-.37	5.3600001	18.989733	75	9.97	140.5	>25 (normal)	20000
	3396	not stunted	not wasted	Not underweight	elevated BLL	Female	Yes	food secure	-.41	.1	-.1	11.51	15.112936	76.5	9.51	155.5	<15.5 (underweight)	8000
	3397	not stunted	not wasted	Not underweight	normal BLL	Male	No	mildly food insecure access	-1.3	-.25999999	-.76999998	7.1399999	14.652977	75.5	9.4	151.8	18.5-24.9 (normal)	10000
	3398	not stunted	not wasted	Not underweight	normal BLL	Female	Yes	food secure	-.76999998	-.60000002	-.76999998	8.5	14.258727	74.6	8.6	148	18.5-24.9 (normal)	7000
	3399	not stunted	not wasted	Not underweight	normal BLL	Female	Yes	food secure	-1.03	.47999999	-.11	8.0600004	12.550308	72	8.95	148.5	18.5-24.9 (normal)	6000
	3401	not stunted	not wasted	Not underweight	normal BLL	Female	Yes	food secure	-1.14	1.45	.56	5.4000001	11.926078	71	9.57	144.6	18.5-24.9 (normal)	10000
	3402	not stunted	not wasted	Not underweight	normal BLL	Male	Yes	food secure	-1.22	-.06	-.58999997	4.54	15.835729	76.9	9.83	149.1	18.5-24.9 (normal)	80000
	3405	not stunted	not wasted	Not underweight	normal BLL	Female	Yes	food secure	-.34	-.23999999	-.37	7.0700002	9.1991786	69.6	7.91	154	18.5-24.9 (normal)	10000
	3406	not stunted	not wasted	Not underweight	elevated BLL	Male	Yes	food secure	-.69999999	-.63	-.79000002	12.11	12.090349	74.2	8.87	147.5	18.5-24.9 (normal)	5000
	3407	not stunted	not wasted	Not underweight	normal BLL	Female	Yes	food secure	-.44	1.42	.88	6.96	14.258727	75.5	10.54	144.1	18.5-24.9 (normal)	20000
	3408	not stunted	not wasted	Not underweight	normal BLL	Female	Yes	mildly food insecure access	-1.0700001	-.68000001	-.97000003	7.5500002	14.455852	74	8.43	157	>25 (normal)	7000
	3409	not stunted	not wasted	Not underweight	elevated BLL	Male	Yes	moderately food insecure access	.66000003	.23999999	.47	12.76	6.6036961	70	8.59	152.5	18.5-24.9 (normal)	5500
	3410	not stunted	not wasted	Not underweight	elevated BLL	Male	Yes	moderately food insecure access	-.99000001	.17	-.40000001	12.41	9.9876797	71	8.77	143.2	18.5-24.9 (normal)	4000
	3411	not stunted	not wasted	Not underweight	normal BLL	Female	Yes	food secure	-1.08	-.34	-.89999998	5.7800002	8.0821355	66.3	7.15	157.8	>25 (normal)	10000
	3413	not stunted	not wasted	Not underweight	elevated BLL	Female	Yes	food secure	-1.9	.17	-.81	10.01	20.041068	77	9.66	146.5	18.5-24.9 (normal)	8000
	3414	not stunted	not wasted	Not underweight	normal BLL	Male	Yes	food secure	-1.17	-.03	-.62	6.4899998	20.435318	81.3	10.67	151.9	<15.5 (underweight)	8000
	3415	not stunted	not wasted	Not underweight	normal BLL	Male	Yes	food secure	-.05	1.3200001	.93000001	4.8899999	7.6550308	70	9.41	151.2	>25 (normal)	10000
	3416	not stunted	not wasted	Not underweight	normal BLL	Female	Yes	mildly food insecure access	-1.5700001	1.74	.54000002	8.0600004	20.041068	78	11.39	148.4	18.5-24.9 (normal)	8000
	3417	not stunted	not wasted	Not underweight	normal BLL	Male	Yes	severely food insecure access	-.81	.06	-.44	9.0200005	8.5749487	69.6	8.37	152	<15.5 (underweight)	6000
	3418	not stunted	not wasted	Not underweight	normal BLL	Female	Yes	food secure	-1.9	2.21	.47999999	8.4799995	6.7351129	62.5	8.01	146	18.5-24.9 (normal)	8000
	3419	not stunted	not wasted	Not underweight	normal BLL	Male	Yes	food secure	.03	-.69	-.54000002	7.46	16.689938	81	10.05	147	18.5-24.9 (normal)	18000
	3420	not stunted	not wasted	Not underweight	normal BLL	Female	Yes	food secure	-1.6799999	1.35	-.08	5.75	6.1765914	62.2	7.29	148.5	>25 (normal)	15000
	3421	not stunted	not wasted	Not underweight	normal BLL	Male	Yes	food secure	-.38	-.20999999	-.31999999	5.0799999	14.455852	77.6	9.84	149	18.5-24.9 (normal)	6000
	3422	stunted	not wasted	Not underweight	elevated BLL	Male	Yes	moderately food insecure access	-2.6300001	.49000001	-.89999998	11.83	20.271047	77	10.31	148	18.5-24.9 (normal)	6000
	3423	not stunted	not wasted	Not underweight	normal BLL	Female	Yes	food secure	.23	-.75999999	-.49000001	3.8099999	6.4722793	67	7.03	160.3	18.5-24.9 (normal)	7000
	3431	not stunted	not wasted	Not underweight	normal BLL	Female	Yes	food secure	-1.29	.38999999	-.41999999	7.1999998	9.2977413	67.4	7.89	151	>25 (normal)	45000
	3432	not stunted	not wasted	Not underweight	normal BLL	Female	Yes	food secure	-1.37	-.18000001	-.81	6.0599999	11.498973	69.9	8.01	145	18.5-24.9 (normal)	5000
	3435	not stunted	not wasted	Not underweight	normal BLL	Male	Yes	food secure	-1.27	.64999998	-.15000001	5.77	10.841889	71.4	9.22	151.6	>25 (normal)	7000
	3436	not stunted	not wasted	Not underweight	elevated BLL	Female	Yes	food secure	-1.61	1.1	-.22	10.81	6.4065708	62.7	7.25	148.3	18.5-24.9 (normal)	20000
	3437	stunted	not wasted	Not underweight	normal BLL	Female	No	severely food insecure access	-2.03	.79000002	-.38	8.29	13.010267	69.9	8.76	150.3	18.5-24.9 (normal)	5000
	3438	not stunted	not wasted	Not underweight	elevated BLL	Female	Yes	moderately food insecure access	-1.28	-.43000001	-.88999999	11.96	15.474333	74.5	8.71	147.5	<15.5 (underweight)	3000
	3439	not stunted	not wasted	Not underweight	normal BLL	Male	Yes	food secure	-.57999998	.18000001	-.19	8.8000002	20.041068	82.6	11.12	148.3	>25 (normal)	6000
	3446	not stunted	not wasted	Not underweight	normal BLL	Female	Yes	mildly food insecure access	-1.11	-.22	-.89999998	4.54	6.1765914	63.5	6.6	156.3	<15.5 (underweight)	5000
	3447	not stunted	not wasted	Not underweight	elevated BLL	Female	Yes	food secure	-.50999999	-.60000002	-.80000001	14.67	6.275154	65	6.71	159.3	<15.5 (underweight)	5000
	3448	not stunted	not wasted	Not underweight	normal BLL	Female	Yes	food secure	-1.4400001	.37	-.58999997	9.9099998	7.8193018	65.1	7.35	153	18.5-24.9 (normal)	6000
	3449	not stunted	not wasted	Not underweight	elevated BLL	Male	Yes	mildly food insecure access	-1.45	.22	-.49000001	12.41	16.032854	76.5	9.98	151	18.5-24.9 (normal)	5000
	3451	not stunted	not wasted	Not underweight	normal BLL	Male	Yes	moderately food insecure access	-.12	-.73000002	-.63999999	9.3999996	18.069815	82	10.2	156.5	<15.5 (underweight)	8000
	3453	not stunted	not wasted	Not underweight	normal BLL	Male	Yes	food secure	-.86000001	.91000003	.28999999	5.8400002	11.564682	73.2	9.85	155.4	<15.5 (underweight)	25000
	3454	not stunted	not wasted	Not underweight	normal BLL	Female	Yes	food secure	-.36000001	-.25	-.34	7.3699999	21.486653	83	10.51	151	18.5-24.9 (normal)	15000
	3455	not stunted	not wasted	Not underweight	normal BLL	Male	No	moderately food insecure access	.13	.11	.09	5.04	6.899384	69.3	8.34	144.4	<15.5 (underweight)	5000
	3457	not stunted	not wasted	Not underweight	elevated BLL	Male	Yes	food secure	-1.34	-.04	-.68000001	10.68	18.956879	79.5	10.32	148	18.5-24.9 (normal)	6500
	3458	not stunted	not wasted	Not underweight	normal BLL	Female	Yes	food secure	-1.0700001	.47999999	-.27000001	4.6300001	8.2135524	66.5	7.75	159.3	18.5-24.9 (normal)	20000
	3459	not stunted	not wasted	Not underweight	normal BLL	Male	Yes	food secure	-.94	-.30000001	-.73000002	6.77	9.889117	71	8.44	143.6	18.5-24.9 (normal)	6000
	3460	not stunted	not wasted	Not underweight	normal BLL	Male	No	food secure	1	.36000001	.72000003	4.4899998	9.9548255	75.5	9.9	147.3	18.5-24.9 (normal)	9500
	3461	not stunted	not wasted	Not underweight	normal BLL	Female	No	food secure	.25999999	-.33000001	-.16	4.4200001	6.110883	66.5	7.2	146.5	<15.5 (underweight)	10000
	3462	not stunted	not wasted	Not underweight	normal BLL	Female	Yes	mildly food insecure access	-.18000001	1.08	.66000003	4.8099999	6.0451745	65.4	7.93	142.6	18.5-24.9 (normal)	6000
	3463	not stunted	not wasted	Not underweight	normal BLL	Male	Yes	food secure	.25999999	.47	.44999999	6.3099999	9.0349076	72.6	9.36	151.7	18.5-24.9 (normal)	7000
	3464	not stunted	not wasted	Not underweight	normal BLL	Male	Yes	food secure	-.01	.50999999	.31	4.0799999	6.5708419	68.5	8.43	145	>25 (normal)	22000
	3465	not stunted	not wasted	Not underweight	normal BLL	Female	Yes	food secure	-.69999999	-.74000001	-.87	5.3299999	18.628337	79.3	9.32	148.5	18.5-24.9 (normal)	25000
	3466	not stunted	not wasted	Not underweight	elevated BLL	Male	Yes	moderately food insecure access	-1	.61000001	-.17	14.14	7.3593429	67.5	8.26	143.7	18.5-24.9 (normal)	7000
	3469	not stunted	not wasted	Not underweight	normal BLL	Female	No	moderately food insecure access	-.01	-.6	-.51	5.1999998	6.5708419	66.6	7.05	153.2	18.5-24.9 (normal)	6000
	3470	not stunted	not wasted	Not underweight	normal BLL	Female	Yes	food secure	-1.22	.13	-.68000001	4.8000002	7.0965092	64.6	7.07	150.2	18.5-24.9 (normal)	9000
	3471	not stunted	not wasted	Not underweight	normal BLL	Female	Yes	food secure	.09	-.34999999	-.20999999	8.8400002	11.794661	74	8.68	153	18.5-24.9 (normal)	7000
	3472	not stunted	not wasted	Not underweight	normal BLL	Female	Yes	food secure	-.56	-.81	-.94	5.2399998	8.4106776	68	7.2	152.9	18.5-24.9 (normal)	13000
	3474	not stunted	not wasted	Not underweight	normal BLL	Female	Yes	food secure	-1.24	-.07	-.87	4.9899998	6.3737166	63.5	6.69	143.5	18.5-24.9 (normal)	10000
	3475	not stunted	not wasted	Not underweight	normal BLL	Male	Yes	food secure	.69	.04	.34999999	6.4099998	6.2422998	69.5	8.34	150.2	<15.5 (underweight)	10000
	3476	not stunted	not wasted	Not underweight	normal BLL	Male	Yes	food secure	-.17	1.08	.75999999	5.8099999	14.160164	77.8	11.01	149.3	18.5-24.9 (normal)	5000
	3477	not stunted	not wasted	Not underweight	normal BLL	Female	Yes	food secure	-1.23	-.43000001	-.88	6.0900002	17.347023	76.5	9.07	152.6	<15.5 (underweight)	15000
	3478	not stunted	not wasted	Not underweight	normal BLL	Male	Yes	mildly food insecure access	-1.8200001	1.5	-.04	5.1399999	6.1765914	64	7.97	150	18.5-24.9 (normal)	9000
	3479	not stunted	not wasted	Not underweight	normal BLL	Female	No	food secure	-.76999998	-.44	-.69999999	9.6800003	19.909651	80.3	9.76	150.1	>25 (normal)	10000
	3480	not stunted	not wasted	Not underweight	normal BLL	Male	Yes	moderately food insecure access	-1.67	.13	-.67000002	8.6899996	14.685832	74.6	9.52	150.5	18.5-24.9 (normal)	6000
	3481	not stunted	not wasted	Not underweight	normal BLL	Male	Yes	food secure	-1.13	-.36000001	-.98000002	4.8600001	7.1950719	67	7.51	165.3	18.5-24.9 (normal)	7000
	3482	not stunted	not wasted	Not underweight	normal BLL	Male	No	food secure	-.63999999	-.79000002	-.91000003	6.3499999	21.223819	83.5	10.46	145.1	<15.5 (underweight)	10000
	3483	not stunted	not wasted	Not underweight		Female	Yes	food secure	-.44999999	.73000002	.23		6.4394251	65.4	7.67	156.5	18.5-24.9 (normal)	8000
	3484	not stunted	not wasted	Not underweight	normal BLL	Male	Yes	food secure	-1.13	.94	.13	6.73	10.414784	71.2	9.4	146.1	>25 (normal)	10000
	3485	not stunted	not wasted	Not underweight	normal BLL	Male	Yes	food secure	-1.89	-.09	-.94999999	9.3699999	13.437372	72.8	8.98	142.5	18.5-24.9 (normal)	2000
	3486	not stunted	not wasted	Not underweight	normal BLL	Male	Yes	severely food insecure access	-.27000001	1.47	.94	7.4299998	20.599589	84	12.75	151.8	>25 (normal)	10000
	3487	not stunted	not wasted	Not underweight	elevated BLL	Female	Yes	food secure	0	.19	.12	10.15	9.5605749	70.9	8.49	155.3		10000
	3488	not stunted	not wasted	Not underweight	elevated BLL	Male	Yes	food secure	-1.96	.27000001	-.79000002	16.700001	11.466119	70.5	8.73	147.6	>25 (normal)	10000
	3489	not stunted	not wasted	Not underweight	normal BLL	Male	Yes	mildly food insecure access	-.5	.70999998	.2	4.73	7.3593429	68.6	8.6	146.8	18.5-24.9 (normal)	4000
	3490	not stunted	not wasted	Not underweight	normal BLL	Female	Yes	food secure	-.93000001	.55000001	-.18000001	7.0900002	6.7022587	64.7	7.38	150	18.5-24.9 (normal)	5000
	3491	not stunted	not wasted	Not underweight	normal BLL	Male	Yes	food secure	-1.37	-.28999999	-.81999999	4.52	14.817248	75.5	9.38	145.7	18.5-24.9 (normal)	15000
	3492	not stunted	not wasted	Not underweight	elevated BLL	Female	Yes	food secure	-1.1799999	-.04	-.55000001	20.35	14.258727	73.5	8.83	144.5	>25 (normal)	7000
	3493	not stunted	not wasted	Not underweight	elevated BLL	Male	Yes	food secure	-1.5700001	.36000001	-.67000002	20.959999	8.1149897	67.3	8.04	156	18.5-24.9 (normal)	30000
	3494	not stunted	not wasted	Not underweight	elevated BLL	Male	Yes	mildly food insecure access	-.2	-.33000001	-.38	22.719999	9.3634497	72	8.63	153.2	18.5-24.9 (normal)	5000
	3495	not stunted	not wasted	Not underweight	elevated BLL	Female	Yes	food secure	.23999999	.49000001	.49000001	11.73	19.581109	83	11.22	149.8	>25 (normal)	15000
	3496	not stunted	not wasted	Not underweight	normal BLL	Female	Yes	food secure	-.58999997	-.58999997	-.81	5.1500001	7.7535934	67	7.14	152.3	<15.5 (underweight)	15000
	3497	not stunted	not wasted	Not underweight	elevated BLL	Female	Yes	moderately food insecure access	-1.09	-.41999999	-.83999997	43.099998	19.548255	79	9.53	149.5	<15.5 (underweight)	1600
	3498	not stunted	not wasted	Not underweight	elevated BLL	Male	No	food secure	-.91000003	-.08	-.66000003	21.549999	6.3408624	66.2	7.5	152.2	18.5-24.9 (normal)	5000
	3499	not stunted	not wasted	Not underweight	elevated BLL	Female	Yes	food secure	-1.16	-.43000001	-1.01	15.82	8.1478439	66.2	7.07	148.4	>25 (normal)	10000
	3500	not stunted	not wasted	Not underweight	elevated BLL	Male	Yes	food secure	-.52999997	-.80000001	-.91000003	12.62	9.1663244	71	8.1	150.2	18.5-24.9 (normal)	5000
	3501	not stunted	not wasted	Not underweight	normal BLL	Male	Yes	food secure	-.31	-.38	-.47	8.2700005	18.595483	82	10.5	147.2	18.5-24.9 (normal)	20000
	3502	not stunted	wasted	Not underweight	normal BLL	Male	Yes	moderately food insecure access	1.54	-2.05	-.79000002	6.0999999	7.2607803	72.9	7.69	153.6	18.5-24.9 (normal)	6000
	3503	not stunted	not wasted	Not underweight	normal BLL	Female	Yes	mildly food insecure access	-1.3	1.71	.47999999	9.5	6.5379877	63.6	7.94	148.2	18.5-24.9 (normal)	6000
	3504	not stunted	not wasted	Not underweight	normal BLL	Female	Yes	moderately food insecure access	-.14	.43000001	.2	4.04	7.4250513	67.6	7.97	146.6	<15.5 (underweight)	5000
	3506	not stunted	not wasted	Not underweight	normal BLL	Female	Yes	food secure	-1.3200001	-.08	-.93000001	5.6300001	6.4394251	63.4	6.66	140	<15.5 (underweight)	12000
	3507	not stunted	not wasted	Not underweight	normal BLL	Female	Yes	moderately food insecure access	-.22	.19	.04	7.29	15.638604	77.6	9.79	150.3	18.5-24.9 (normal)	9000
	3508	not stunted	not wasted	Not underweight	normal BLL	Male	Yes	moderately food insecure access	-1.71	.63999999	-.28999999	8.79	15.704312	75.5	10.13	152	>25 (normal)	10000
	3509	not stunted	not wasted	Not underweight	normal BLL	Female	Yes	mildly food insecure access	-.2	-.5	-.44	5.1500001	13.273101	75	8.75	155.7	18.5-24.9 (normal)	9000
	3510	not stunted	not wasted	Not underweight	elevated BLL	Female	Yes	food secure	.28	.54000002	.50999999	18.290001	8.4106776	70	8.58	151.4	18.5-24.9 (normal)	8000
	3511	not stunted	not wasted	Not underweight	normal BLL	Male	Yes	mildly food insecure access	-1.21	-.40000001	-.93000001	8.5100002	10.480493	71.1	8.39	152.2	<15.5 (underweight)	6000
	3512	not stunted	not wasted	Not underweight	normal BLL	Female	Yes	food secure	-1.71	.11	-.81	9.8900003	10.61191	68	7.82	159	18.5-24.9 (normal)	15000
	3513	not stunted	not wasted	Not underweight	normal BLL	Male	No	moderately food insecure access	-.06	-.25999999	-.28	9.8299999	8.6735113	71.4	8.55	167.3	18.5-24.9 (normal)	6000
	3514	not stunted	not wasted	Not underweight	normal BLL	Female	Yes	food secure	-.72000003	-.55000001	-.75	6.6500001	11.203285	71.2	8	147.4	18.5-24.9 (normal)	15000
	3517	not stunted	not wasted	Not underweight	elevated BLL	Female	No	mildly food insecure access	-.85000002	-.44999999	-.75999999	11.1	10.480493	70	7.84	147.2	18.5-24.9 (normal)	8000
	3518	not stunted	not wasted	Not underweight	normal BLL	Male	Yes	moderately food insecure access	-.76999998	-.14	-.61000001	7.6100001	6.8665298	67.3	7.72	148.8	18.5-24.9 (normal)	14000
	3519	not stunted	not wasted	Not underweight	normal BLL	Female	Yes	food secure	-1.72	-.05	-1.0599999	5.2199998	8.312115	65.1	7.07	145.2	>25 (normal)	10000
	3520	not stunted	not wasted	Not underweight	normal BLL	Male	Yes	food secure	-1.8	.15000001	-1.04	6.3000002	6.4065708	64.4	7.21	144	18.5-24.9 (normal)	4000
	3521	not stunted	not wasted	Not underweight	normal BLL	Female	Yes	food secure	-.93000001	.93000001	.09	4.3200002	6.2422998	64	7.47	149	18.5-24.9 (normal)	8000
	3522	not stunted	not wasted	Not underweight	elevated BLL	Male	Yes	food secure	-1.13	-.23	-.88	10.48	7.063655	66.8	7.55	155.5	<15.5 (underweight)	8000
	3523	not stunted	not wasted	Not underweight	normal BLL	Male	Yes	food secure	-.95999998	.31	-.38999999	7.6500001	6.275154	66	7.7	152		20000
	3524	not stunted	not wasted	Not underweight	normal BLL	Male	Yes	food secure	-1.86	.44999999	-.83999997	9.6899996	6.7022587	64.7	7.47	150.5	18.5-24.9 (normal)	10000
	3525	not stunted	not wasted	Not underweight	normal BLL	Male	Yes	food secure	-.95999998	-.66000003	-.92000002	7.29	13.470226	75.1	9.02	147	>25 (normal)	20000
	3526	not stunted	not wasted	Not underweight	normal BLL	Female	Yes	food secure	-.23	-.67000002	-.60000002	5.6900001	11.00616	72.2	8.11	148.7		20000
	3528	not stunted	not wasted	Not underweight		Male	Yes	food secure	-.47999999	-.22	-.44		9.4620123	71.5	8.6	159.4	18.5-24.9 (normal)	10000
	3530	not stunted	not wasted	Not underweight		Female	Yes	food secure	.37	.30000001	.36000001		8.5420945	70.4	8.47	145.2	18.5-24.9 (normal)	12000
	3531	not stunted	not wasted	Not underweight		Female	Yes	food secure	.06	-.68000001	-.46000001		11.86037	74	8.43	154.5	>25 (normal)	10000
	3532	not stunted	not wasted	Not underweight		Male	Yes	food secure	-.63999999	-.06	-.37		17.544148	80.1	10.41	148.4	18.5-24.9 (normal)	10000
	3533	not stunted	not wasted	Not underweight		Female	Yes	food secure	.28	-.88	-.54000002		9.4291581	71.4	7.81	149	18.5-24.9 (normal)	15000
	3534	not stunted	not wasted	Not underweight		Female	Yes	food secure	-1.23	-.55000001	-.94999999		14.193018	73.3	8.4	150	>25 (normal)	35000
	3535	not stunted	not wasted	Not underweight		Female	Yes	mildly food insecure access	-1.91	.41	-.80000001		8.7392197	65.2	7.4	145.2	18.5-24.9 (normal)	9000
	3536	not stunted	not wasted	Not underweight		Male	Yes	food secure	-.70999998	-.02	-.41		9.3963039	70.9	8.61	162.5	>25 (normal)	6000
	3537	not stunted	not wasted	Not underweight		Male	Yes	food secure	.63	.56	.70999998		8.936345	73.3	9.59	154.4	>25 (normal)	15000
	3538	not stunted	not wasted	Not underweight		Female	Yes	food secure	.09	1.05	.79000002		6.6694045	67	8.3	154.5	>25 (normal)	30000
	3539	not stunted	not wasted	Not underweight		Male	Yes	moderately food insecure access	-1.29	.63999999	-.27000001		8.476386	68.4	8.5	144	18.5-24.9 (normal)	20000
	3540	not stunted	not wasted	Not underweight		Male	Yes	food secure	-.58999997	.34999999	-.05		22.800821	85	11.84	152.4	>25 (normal)	15000
	3541	stunted	not wasted	Not underweight		Male	Yes	food secure	-2.1500001	.23	-.95999998		10.973306	69.5	8.47	142.3	18.5-24.9 (normal)	20000
	3542	not stunted	not wasted	Not underweight		Male	Yes	food secure	-.19	-.06	-.23		6.8336756	68.5	8.04	150	>25 (normal)	8000
	3543	stunted	not wasted	Not underweight		Male	Yes	food secure	-2.4300001	.99000001	-.69999999		8.5092402	65.9	8.12	146.7	18.5-24.9 (normal)	5000
	3544	not stunted	not wasted	Not underweight		Male	Yes	moderately food insecure access	-.88999999	1.17	.44		18.464066	80.3	11.59	149	>25 (normal)	15000
	3545	not stunted	not wasted	Not underweight		Female	Yes	moderately food insecure access	-.27000001	.20999999	.06		22.800821	84.5	11.31	156	18.5-24.9 (normal)	5500
	3546	not stunted	not wasted	Not underweight		Male	Yes	food secure	-.83999997	-.79000002	-.95999998		13.10883	75	8.91	145	<15.5 (underweight)	8000
